# Supplementary material for: Factors Associated with Awareness, Attitudes and Practices Regarding Common Eye Diseases in the General Population in a Rural District in Bangladesh: The Bangladesh Population-based Diabetes and Eye Study (BPDES)
Source: PLoS One. 2015 Jul 22;10(7):e0133043. doi: 10.1371/journal.pone.0133043 (PMC4511641; doi:10.1371/journal.pone.0133043)
Supplement: S1 Data — (XLS) [file pone.0133043.s001.xls]

## Sheet: BPDES data KAP eye
SLN	NationalID	Age	q3_1	q3_2	q2_8	q2_2a	q2_2b	q2_2c	q2_2d	q2_2e	q2_2f	q2_2g	q2_2h	q2_2i	q2_4	q2_9	q3_16	q3_17	knoweyecat1
1	6517613245013	49.6957	2	0	0	0	0	1	1	0	0	0	1	1	1	0	0	2	1
2	6517613247379	31.2675	0	0	0	1	1	1	1	0	0	0	1	0	1	0	1	2	1
3	6517613245023	48.1992	2	1	0	1	1	1	1	1	0	0	1	0	1	0	0	0	2
4	6517613247258	40.7954	1	1	1	1	1	1	1	0	0	1	1	1	1	0	1	1	2
6	6517613245024	42.5764	1	0	0	1	1	1	1	0	0	0	1	1	1	0	0	0	2
7	6517613245031	41.8078	1	0	0	1	1	1	1	0	0	0	1	1	1	0	1	1	2
8	6517613245138	41.5477	1	1	1	1	1	1	1	0	0	1	1	1	1	0	0	0	2
9	6517613245147	50.5645	2	0	1	1	1	1	1	0	0	1	1	1	1	0	1	1	2
10	6517613245182	40.6273	1	0	0	1	1	1	1	0	0	1	1	1	1	0	2	1	2
12	6517613247277	64.0533	3	1	1	1	1	1	1	0	0	0	1	1	1	1	0	0	2
13	6517613247252	51.0769	2	1	0	1	1	1	1	0	0	0	1	0	1	0	2	1	1
14	6517613245180	62.7394	3	0	1	1	1	1	1	0	0	1	1	1	1	0	0	1	2
16	6517613247263	59.857	3	1	1	1	1	1	1	0	0	1	1	1	1	0	0	1	2
17	6517613245020	39.8804	1	0	1	1	1	1	1	0	0	0	1	1	1	0	0	2	2
18	6517613245140	60.5257	3	0	0	0	0	0	0	1	1	1	1	0	1	0	0	1	1
19	6517613245141	71.4382	4	0	1	1	1	1	1	0	0	1	1	0	1	0	0	2	2
20	6517613247271	75.718	4	1	0	1	1	1	1	0	0	0	0	0	1	0	0	0	1
21	6517613245142	39.2024	1	0	1	1	1	1	1	0	0	0	1	1	1	0	0	2	2
22	6517613245178	40.5216	1	0	1	1	1	1	1	0	0	1	1	1	1	2	1	0	2
23	6517613245174	50.9	2	0	1	1	1	1	1	0	0	0	1	0	1	0	0	1	1
25	6517613245135	57.4917	3	1	1	1	1	1	1	0	0	0	1	0	1	0	1	1	1
26	6517613245489	71.1804	4	1	0	1	1	1	1	0	0	0	0	1	1	0	2	1	1
27	6517613245170	40.861	1	0	0	1	1	1	1	0	0	0	1	1	1	0	1	2	2
28	6517613245187	57.9007	4	1	1	0	1	1	1	0	0	1	1	1	1	0	1	2	2
30	6517613245121	51.2109	2	0	1	1	1	1	1	0	0	0	1	1	1	0	0	0	2
31	6517613247316	50.2004	2	0	0	1	1	1	1	0	0	0	1	0	1	0	1	2	1
32	6517613245054	58.521	3	1	0	1	1	1	0	0	1	1	1	0	1	0	0	1	2
33	6517613245097	77.9827	4	1	0	1	1	1	1	0	0	0	1	0	1	0	2	1	1
34	6517613245059	41.8163	1	0	1	1	1	1	1	0	0	1	1	1	1	0	1	1	2
35	6517613013014	49.0044	2	0	0	1	1	1	1	0	0	0	1	1	0	0	0	2	2
36	6517613245063	38.0375	1	1	1	1	1	1	1	0	0	0	1	1	1	0	1	1	2
37		40.4951	1	1	1	0	0	1	1	0	0	1	1	1	1	0	2	2	1
38	6517613245016	48.3198	2	0	1	1	1	1	0	0	0	0	1	1	1	0	1	2	1
39	6517613245089	51.0912	2	0	1	1	1	1	1	0	0	0	1	0	1	0	0	1	1
40	6517613012984	41.4851	1	0	0	1	1	1	1	0	0	1	1	1	1	0	1	0	2
41	6517613017492	38.5319	1	0	1	1	1	1	1	0	0	0	1	1	1	2	0	1	2
42	6517613245084	30.6207	0	1	0	0	1	1	1	0	0	0	1	1	0	0	0	2	1
43	6517613245098	71.0209	4	0	0	1	1	1	1	0	0	1	1	1	1	0	0	0	2
44	6517613245067	50.7297	2	1	1	1	1	1	1	0	0	0	1	1	1	0	0	1	2
45	6517613245090	50.3618	2	0	1	1	1	1	1	0	0	1	1	0	1	2	1	1	2
46	6517613245068	42.4027	1	0	1	1	1	1	0	0	1	1	1	0	0	0	0	1	2
47	6517613247269	40.1804	1	1	1	1	1	1	1	0	0	1	1	1	1	0	0	2	2
48	6517613245596	42.6983	1	0	0	1	1	1	0	0	0	0	1	0	1	0	3	1	1
49	6517613245594	65.8116	4	0	1	1	1	1	1	0	0	0	1	0	1	1	0	1	1
50	6517613245322	64.1101	3	0	1	1	1	1	1	0	0	0	1	0	1	0	0	0	1
51	6517611000001	54.6892	2	1	1	1	1	1	1	0	0	0	1	1	1	0	3	1	2
52	6517613245291	60.2821	3	1	1	1	1	1	1	0	0	0	1	1	1	1	1	2	2
53	6517613006370	63.5996	4	1	1	1	1	1	1	0	0	0	1	0	1	0	1	1	1
54	6517613245448	48.5531	2	0	1	1	1	1	1	0	0	1	1	1	1	0	1	2	2
55	6517613245348	37.3107	1	0	1	1	1	1	1	0	0	1	1	1	1	0	1	2	2
56	6517613245305	42.0125	1	1	0	1	1	1	1	0	0	0	1	0	1	0	0	1	1
57	6517613245116	49.4984	2	1	1	1	1	1	1	0	0	0	1	1	1	0	3	1	2
58	6517613245499	58.5721	3	1	1	1	1	1	1	0	0	0	1	1	1	2	3	3	2
59	6517613245386	37.9502	1	0	1	1	1	1	1	0	0	0	1	1	1	0	1	3	2
60	6517613016372	52.3418	2	0	1	1	1	1	1	0	0	1	1	1	1	0	0	1	2
61	6517613245349	46.1159	2	0	1	1	1	1	1	0	0	0	1	1	1	0	1	2	2
62	6517613245281	38.9273	1	0	1	1	1	1	1	0	0	0	1	1	1	0	1	2	2
63	6517613005926	61.3843	3	0	1	1	1	1	1	0	0	1	1	0	1	0	2	2	2
64	6517613245346	40.4918	1	1	1	1	1	1	1	0	0	0	1	0	1	0	3	0	1
65	6517613245434	51.6708	2	1	0	1	1	1	1	0	0	1	1	1	1	0	1	2	2
66	6517613245367	53.7361	2	1	0	1	1	1	0	0	0	0	1	0	1	0	2	1	1
67	6517613245466	49.6	2	1	1	1	1	1	1	0	0	0	1	1	1	0	0	2	2
68	6517613005919	41.0861	1	1	0	1	1	1	1	0	0	0	1	1	1	0	3	2	2
69	6517613006461	60.6229	4	1	1	1	1	1	1	0	0	1	1	1	1	0	1	1	2
70	6517613000001	40.1202	1	1	1	1	1	1	1	0	0	0	1	1	1	0	2	2	2
71	6517613006020	40.7979	1	1	0	1	1	1	1	0	0	1	1	1	1	0	2	1	2
72	6517613245400	49.4102	2	1	1	1	1	1	1	0	0	0	1	0	1	0	1	1	1
73	6517613245411	75.6224	4	1	1	1	1	1	1	0	0	1	1	1	1	0	1	2	2
74	6517613245347	49.2661	2	1	1	1	1	1	1	0	0	1	1	1	1	0	1	2	2
75	6517613245361	72.7827	4	0	1	1	1	1	1	0	0	0	1	0	1	0	2	2	1
76	6517613245473	55.6209	3	1	0	0	1	1	1	0	0	0	1	1	1	0	3	1	1
77	6517613245520	37.1524	1	0	0	1	1	1	1	0	0	0	1	1	1	0	1	1	2
78	6517613247367	53.7857	3	1	1	1	1	1	0	0	0	0	1	0	1	0	2	1	1
79	6517613000017	41.1748	1	0	1	1	1	1	1	0	0	1	1	1	1	2	0	1	2
80	6517613245088	60.7525	3	0	1	1	1	1	1	0	0	0	1	1	1	2	0	1	2
81	1946517613012	71.0644	4	1	1	1	1	1	1	0	0	1	1	0	1	1	0	1	2
82	6517613247310	40.4024	1	1	1	1	1	1	1	0	0	0	1	1	1	0	1	1	2
83	6517613245082	58.8324	3	0	1	1	1	1	1	0	0	0	1	0	1	0	0	1	1
84	6517613006022	57.9342	3	0	1	1	1	1	1	0	0	1	1	1	1	0	1	1	2
85	6517613006024	54.8024	2	0	1	1	1	1	1	0	0	0	1	1	1	0	1	1	2
86	6517613245417	57.932	3	0	1	1	1	1	1	0	0	0	1	0	1	0	0	1	1
87	6517613245430	50.7858	2	1	1	1	1	1	1	1	0	0	1	0	1	0	0	2	2
88	6517613245360	50.6055	2	0	1	1	1	1	1	0	0	0	1	0	1	0	1	2	1
89	6517613245401	43.8938	1	0	0	1	1	1	1	0	0	0	1	1	1	0	0	1	2
90	6517613245426	31.3235	0	0	1	1	1	1	1	0	0	1	1	1	1	0	2	2	2
91	6517613245339	49.3229	2	0	1	1	1	1	1	0	0	0	1	0	1	1	0	1	1
92	6517613245412	66.7797	4	0	1	1	1	1	1	0	0	0	1	1	1	0	0	1	2
93	6517613245341	64.6739	4	0	1	1	1	1	1	0	0	0	1	1	1	0	0	1	2
94	6517613016341	34.2588	0	0	1	1	1	1	1	0	0	1	1	1	1	0	0	3	2
95	6517613005445	58.7118	3	1	1	1	1	1	1	0	0	0	1	1	1	0	1	2	2
96	6517613245165	52.2668	2	0	0	1	1	1	1	0	0	0	1	1	1	0	0	0	2
97	6517613245245	40.5448	1	0	1	1	1	1	1	0	0	1	1	1	1	0	1	1	2
98		52.0447	2	0	1	1	1	1	1	0	0	0	1	0	1	0	1	2	1
99		52.8773	2	0	1	1	1	1	1	0	0	0	1	0	1	0	0	1	1
100	6517613245094	46.9554	2	0	0	1	1	1	1	0	0	0	1	0	1	0	1	1	1
101	6517613245334	40.4215	1	0	0	1	1	1	1	0	0	0	1	0	1	0	1	1	1
102	6517613245410	75.3828	4	0	1	1	1	1	1	0	0	0	1	1	1	0	0	1	2
103	6517613245321	39.4544	1	0	0	1	1	1	1	0	0	0	1	1	1	0	0	1	2
104	6517613245394	40.9803	1	0	0	1	1	1	1	0	0	0	1	1	1	0	2	2	2
105	6517613245378	43.2837	1	0	1	1	1	1	1	0	0	0	1	0	1	0	0	1	1
106	6517613245404	38.8895	1	0	0	1	1	1	1	0	0	0	1	1	1	0	3	2	2
107	6517613245465	76.9973	4	1	1	1	1	1	1	0	0	1	0	0	1	0	2	3	1
108	6517613245449	49.623	2	1	1	1	1	1	1	0	0	1	1	1	1	0	2	3	2
109	6517613245310	74.5796	4	1	0	0	1	1	1	0	0	1	1	0	1	0	1	0	1
110	6517620234956	50.2083	2	0	1	1	1	1	1	0	0	0	1	1	1	0	0	2	2
111	6517613245123	62.7654	3	0	1	1	1	1	1	0	0	0	1	1	1	0	0	1	2
112	6517613245248	51.2932	2	1	1	1	1	1	1	0	0	0	1	1	1	0	2	2	2
113	6517613245249	48.3503	2	1	1	1	1	1	1	0	1	1	1	0	1	0	2	1	2
114	6517613245450	51.1317	2	0	1	1	1	1	1	0	1	1	1	1	1	0	2	3	2
115		41.857	1	0	0	1	1	1	0	0	0	0	1	0	1	0	1	2	1
116	6517613245266	60.0215	3	1	0	1	1	1	1	0	0	0	1	0	1	0	0	1	1
117	6517613245251	36.8781	1	1	0	1	1	1	0	0	0	0	1	0	1	0	2	2	1
118	6517613244268	44.1419	1	1	0	1	1	1	1	0	0	0	1	1	1	0	1	2	2
119	6517613245144	42.27	1	1	0	1	1	1	1	0	0	0	1	0	1	0	1	2	1
120	6517613245145	52.3547	2	0	1	1	1	1	1	0	0	0	1	1	1	0	0	1	2
121	6517613245169	65.7458	4	0	1	0	1	1	1	0	0	1	1	0	1	0	1	1	1
122	6517613245131	38.8841	0	0	1	1	1	1	1	0	0	0	1	0	1	0	2	0	1
123	6517613245136	60.9652	3	0	1	1	1	1	1	0	0	1	1	1	1	0	1	1	2
124	6517613245129	55.1917	2	0	1	1	1	1	1	0	0	1	1	1	1	0	1	2	2
125	6517613245056	72.3188	4	0	1	1	1	1	1	0	0	0	1	1	1	0	0	1	2
126	6517613245060	40.5879	1	0	0	1	1	1	1	0	0	0	1	1	1	0	1	2	2
127	6517613247298	61.493	3	1	1	1	1	1	1	0	0	0	1	1	1	0	0	2	2
128	6517613245108	40.0281	1	0	1	1	1	1	1	0	0	1	1	1	1	0	2	1	2
129	6517613245069	44.9673	2	1	0	1	1	1	1	0	1	0	1	0	1	0	1	1	2
130	6517613247265	51.7118	2	1	0	1	1	1	0	0	0	0	1	0	1	0	0	0	1
131	6517613245527	43.3741	1	1	0	1	1	1	0	0	0	0	1	0	1	0	1	2	1
132	6517613245262	32.4022	0	0	1	1	1	1	0	0	0	1	0	1	1	0	1	2	1
133	6517613245070	44.2395	1	0	1	1	1	1	1	0	0	1	1	1	1	0	1	2	2
134	6517613245077	34.0329	0	0	1	1	1	1	1	0	0	1	1	1	1	0	1	2	2
135	6517613245062	40.5355	1	0	0	1	1	1	0	0	0	1	1	1	1	0	1	1	2
136	6517613245594	54.7721	2	0	0	1	1	1	1	0	0	0	1	0	1	0	0	0	1
137	6517613006098	71.5465	4	0	1	1	1	1	1	1	0	0	0	1	1	0	1	0	2
138	6517613245387	50.1985	2	0	1	1	1	1	1	1	1	0	1	1	1	0	1	1	2
139	6517613245437	72.8776	4	1	1	1	1	1	1	0	0	1	1	1	1	0	1	0	2
140	6517613245241	42.4096	1	1	1	0	1	1	1	0	0	1	1	1	1	2	2	2	2
141	6517613245244	38.8682	1	0	0	1	1	1	1	0	0	1	1	1	1	0	0	1	2
142	6517613245464	71.0335	4	1	1	1	1	1	1	0	0	0	1	0	1	1	0	3	1
143	6517613245442	37.3796	1	1	1	1	1	1	1	0	0	0	1	1	1	0	3	1	2
144	6517613245461	41.7435	1	0	1	1	1	1	0	0	0	1	1	1	1	0	3	3	2
145	6517613245192	50.1273	2	0	1	1	1	1	1	0	0	0	1	1	1	0	0	0	2
146	6517613245463	38.6449	1	0	1	1	1	1	1	0	0	1	1	1	1	0	3	3	2
147	6517613247330	51.0622	2	0	1	1	1	1	1	0	0	0	1	1	1	0	0	2	2
148	6517613005939	66.4934	3	1	1	1	0	1	1	0	0	0	1	1	1	0	0	0	1
149	6517613245325	39.7947	1	0	1	1	1	1	1	0	0	0	1	1	1	0	0	1	2
150	6517613245351	50.2116	2	1	0	1	1	1	1	0	0	1	1	1	1	0	2	2	2
151	6517613245287	53.3171	2	0	1	1	1	1	1	0	0	1	1	1	1	0	0	1	2
152	6517613245323	73.1652	4	0	1	1	1	1	0	0	0	0	1	0	1	0	0	1	1
153	6517613245469	33.3979	0	0	0	1	1	1	1	0	0	0	1	1	1	0	3	2	2
154	6517613245330	56.3354	3	0	1	1	1	1	0	0	1	1	1	0	1	0	1	2	2
155	6517613245338	56.2653	2	1	0	1	1	1	1	0	0	0	1	0	1	0	1	1	1
156	6517613245515	62.3299	3	0	1	1	1	1	1	0	0	0	1	1	1	1	0	1	2
157	6517613245334	76.4055	4	1	1	1	1	1	1	0	0	0	1	1	1	0	0	1	2
158	6517613245455	33.5001	0	0	0	1	1	1	1	0	0	0	1	1	1	0	0	1	2
159	6517613245209	69.5439	4	1	1	1	1	1	1	0	0	1	1	1	1	0	0	0	2
160	6517613245308	52.6886	2	1	1	1	1	1	1	0	0	0	1	0	1	0	3	1	1
161	6517613245485	70.9567	4	0	1	1	1	1	1	0	0	0	1	1	1	0	0	1	2
162	6517613245377	41.1405	1	0	1	1	1	1	1	0	0	0	1	1	1	0	0	1	2
163	6517613245343	52.6123	2	0	1	1	1	1	1	0	0	0	1	1	1	0	1	1	2
164	6517613245326	37.016	1	0	1	1	1	1	1	0	0	0	1	1	1	0	1	1	2
165	6517613245390	44.978	2	1	1	1	1	1	1	0	0	1	1	1	1	2	3	3	2
166	6517613245328	40.3718	1	0	0	1	1	1	1	0	0	0	1	0	1	0	3	2	1
167	6517613005925	59.3312	3	1	1	1	1	1	1	0	0	1	1	1	1	0	3	2	2
168	6517613245296	38.8238	1	1	0	1	1	1	1	1	1	1	0	1	1	0	3	1	2
169	6517613006462	43.5904	1	0	1	1	1	1	1	0	0	1	1	1	1	0	0	1	2
170	6517613240525	33.6058	0	0	0	1	1	1	1	0	0	1	1	1	1	0	3	3	2
171	6517613245115	35.1073	1	1	1	1	1	1	1	0	0	0	1	1	1	0	3	2	2
172	6517613245247	39.3173	1	0	1	1	1	1	1	0	0	0	1	1	1	0	1	2	2
173	6517613245521	36.4714	1	0	1	1	1	1	1	0	0	0	1	1	1	0	3	1	2
174	6517613245409	30.9668	0	0	1	1	1	1	1	0	0	0	1	0	1	1	1	1	1
175	6517613005940	53.1787	2	0	1	0	1	1	1	0	0	1	0	0	1	0	0	0	1
176	6517613245270	59.4016	3	0	1	1	1	1	1	0	0	0	1	0	1	0	0	1	1
177	6517613245275	40.7733	1	0	1	1	1	1	1	0	0	0	1	0	1	0	2	1	1
178	6517613245295	50.7592	2	0	0	1	1	1	1	0	0	1	1	1	1	0	1	2	2
179	6517613245375	37.4963	1	0	1	1	1	1	1	0	0	1	1	1	1	0	2	1	2
180	6517613006369	69.8547	4	0	1	1	1	1	1	0	0	1	1	1	1	0	1	1	2
181	6517613245483	58.973	3	1	1	1	1	1	1	0	0	1	1	1	1	0	1	1	2
182	6517613245229	64.3197	4	1	1	1	1	1	1	0	0	0	1	0	1	0	0	0	1
183	6517613245087	40.2693	1	0	1	1	1	1	1	0	0	0	1	0	1	0	0	1	1
184	6517613245218	60.0821	3	1	1	1	1	1	1	0	0	0	1	1	1	0	1	0	2
185	6517613243083	61.9846	3	1	1	1	1	1	1	0	0	0	1	0	1	0	1	1	1
186	6517613245189	72.805	4	0	1	1	1	1	1	0	0	1	1	1	1	0	0	1	2
187	6517613245242	53.9706	3	1	1	1	1	1	1	0	0	1	1	1	1	0	0	1	2
188	6517613245213	64.7946	3	0	1	1	1	1	1	0	0	0	1	1	1	0	0	2	2
189	6517613245219	39.4689	1	0	1	1	1	1	1	0	0	1	1	1	1	0	1	0	2
190	6517613245462	49.3654	2	1	0	1	1	1	1	0	0	0	1	1	1	0	3	2	2
191	6517613247272	47.6322	2	1	0	1	1	1	1	0	0	1	1	1	1	0	2	1	2
192	6517613245243	48.6723	2	1	1	1	1	1	1	0	0	0	1	1	1	0	0	1	2
193	6517613245256	40.4136	1	0	0	1	1	1	0	0	0	0	1	0	1	0	0	0	1
194	6517613245252	30.7523	0	0	0	1	1	1	1	0	0	0	1	0	1	0	0	1	1
195	6517613237269	40.8173	1	1	0	1	1	1	1	0	0	0	1	1	1	0	0	2	2
196	6517611164639	39.5583	1	0	0	1	1	1	0	0	0	0	1	1	1	0	3	2	1
197	6517613237271	40.1324	1	0	0	1	1	1	1	0	0	0	1	1	1	0	3	2	2
198	6517613244811	48.6115	2	1	1	1	1	1	0	0	0	0	1	1	1	0	0	0	1
199	6517613243831	38.4664	1	0	0	1	1	1	1	0	0	0	1	0	1	0	1	2	1
200	6517613241978	41.5214	1	0	0	1	1	1	1	1	0	0	1	0	1	0	0	2	2
201	6517613241990	64.4911	3	1	0	1	1	1	1	0	0	0	1	0	1	0	0	2	1
202	6517613241926	46.7323	2	1	0	1	1	1	1	1	1	0	1	0	1	0	0	1	2
203	6517613244742	56.2305	3	0	1	1	1	1	1	0	0	0	1	1	1	0	2	2	2
204	6517613243855	69.7588	4	1	0	1	1	1	0	0	0	1	1	0	1	0	2	0	1
205	6576132446691	58.6763	3	0	1	0	1	1	1	0	0	0	0	0	1	0	0	2	1
206	6517613243825	54.8531	2	0	1	1	1	1	0	0	0	0	1	1	1	0	1	3	1
207	725789051275	60.3845	3	0	0	1	1	1	1	0	0	0	0	1	1	0	0	1	1
208	6517612244806	69.8207	4	0	1	0	1	1	1	0	0	0	0	1	1	0	0	0	1
209	6517324049172	61.015	3	1	0	1	1	1	1	1	0	0	1	0	1	0	2	2	2
210		60.9841	3	1	0	1	1	1	1	0	0	0	1	1	1	0	3	3	2
211	6517613241116	32.2682	0	0	0	1	1	1	1	0	0	0	1	1	1	0	2	2	2
212	6517163244372	53.1857	2	1	0	0	1	1	1	0	0	1	1	0	1	0	1	0	1
213	6517613241265	52.0239	2	0	0	1	1	1	0	0	0	0	1	0	1	0	3	2	1
214	6517613241911	48.3563	2	1	1	1	0	0	1	0	0	0	0	1	1	0	2	1	1
215	6517613244842	74.6552	4	1	1	1	1	1	1	0	0	0	0	1	1	0	0	1	1
216	6517613241768	41.8363	1	0	0	1	1	1	1	0	0	0	1	1	1	0	2	3	2
217	6517611324416	68.0446	4	1	1	1	1	1	0	0	0	0	0	1	1	0	0	0	1
218	1992651761342	30.7611	0	0	0	1	1	1	0	0	0	0	0	1	1	0	1	1	1
219	6517613241039	70.4644	4	0	1	1	1	1	0	0	0	0	0	1	1	0	0	2	1
220	1944651761327	59.8316	3	1	0	1	1	1	1	0	1	0	1	0	1	0	1	1	2
221	1959651761377	45.9724	2	0	0	1	1	1	1	0	0	0	1	0	1	0	1	1	1
222	1958651761323	47.3509	2	0	0	1	1	1	1	0	0	0	0	1	1	0	1	1	1
223	6517613244491	40.676	1	0	0	1	1	1	0	0	0	0	0	1	1	0	2	1	1
224	6517613244321	63.9046	3	0	1	1	1	1	1	0	0	0	1	1	1	0	3	2	2
225	6517613243908	42.2181	1	0	1	1	1	1	0	0	0	0	0	1	1	0	2	3	1
226	6517613345827	36.6299	1	0	0	1	1	1	1	0	0	1	1	1	1	0	2	3	2
227	6517613247998	44.9465	2	0	1	1	1	1	0	0	0	0	0	1	0	0	1	0	1
228	6532418833985	54.576	2	0	0	1	1	1	1	0	0	0	0	1	1	0	0	1	1
229	6517613244526	30.0903	0	0	1	1	1	1	1	0	0	0	1	1	1	0	1	0	2
230	6517613242056	59.4692	3	1	0	1	1	1	0	0	0	0	0	1	1	0	1	1	1
231	6517613242041	59.4343	3	0	1	1	1	1	0	0	0	0	0	1	1	0	2	1	1
232	5517613244352	43.7073	1	0	1	1	1	1	0	0	0	0	1	0	1	0	2	3	1
233	6517613242232	63.1405	3	0	1	1	1	1	0	0	0	0	0	1	1	0	1	2	1
234	6517613242098	54.6657	2	0	1	1	1	1	0	0	0	0	0	1	1	0	2	3	1
235	6517613244369	48.9349	2	1	0	1	1	1	1	0	0	0	1	0	1	0	0	2	1
236	6517613243826	39.3532	1	0	0	1	1	1	1	1	0	0	0	1	1	0	0	1	2
237	6517613234972	53.5157	2	0	0	1	1	1	1	1	1	0	1	0	1	0	1	0	2
238	6517613242132	40.8651	1	0	0	1	1	1	1	1	0	0	0	1	1	0	1	0	2
239	6517613242237	31.919	0	0	0	1	1	1	1	0	0	0	1	0	1	0	1	2	1
240	6517613244112	32.3765	0	0	0	1	1	1	0	0	0	0	0	1	1	0	2	2	1
241	6517613244075	58.9801	3	0	1	1	1	1	1	0	0	0	0	1	1	0	1	1	1
242	1979651761383	43.6148	1	0	0	1	1	1	1	1	0	0	1	0	1	0	2	3	2
243	1976651761305	41.2792	1	0	0	1	1	1	1	0	0	1	1	0	1	0	2	1	2
244	1947651761384	56.3666	3	0	0	1	1	1	1	1	0	0	1	0	1	0	1	2	2
245	6517613244576	47.8515	2	0	0	1	1	1	1	0	0	0	1	0	1	0	0	2	1
246	6517613245950	71.7062	4	1	1	0	1	1	1	0	0	1	0	0	1	0	1	3	1
247	1986677806654	31.1837	0	0	0	1	1	1	1	0	0	0	1	0	1	0	3	2	1
248	6517613243927	47.8136	2	0	1	1	1	1	1	0	0	0	0	1	1	0	0	2	1
249	6517613243963	57.8347	2	0	0	1	1	1	1	0	0	0	1	1	1	0	1	3	2
250	6517613243985	40.0512	1	0	1	1	1	1	0	0	0	0	0	1	1	0	1	0	1
251	6517132422626	47.6102	2	1	1	1	1	1	0	0	0	0	0	1	1	0	2	0	1
252	6517613247864	45.7674	2	1	0	1	1	1	1	1	1	1	1	1	1	0	2	3	2
253	6517613244647	45.5286	2	1	0	1	1	1	1	1	0	0	1	0	1	0	1	1	2
254	6517613241876	50.6671	2	0	1	1	1	1	0	0	0	0	0	1	1	0	0	0	1
255	6517613241320	54.2539	2	0	0	1	1	1	1	1	1	0	1	0	1	0	2	0	2
256	6517162343866	50.1889	2	0	0	1	1	1	1	1	0	0	1	0	1	0	1	3	2
257	6517613244674	42.6574	1	0	0	1	1	1	1	0	0	0	1	0	1	0	1	2	1
258	6517613243852	48.3841	2	0	0	1	1	1	1	0	0	0	1	0	1	0	1	2	1
259	6517613244570	51.8132	2	0	0	1	1	1	1	1	0	0	1	0	1	0	1	1	2
260	9116290602315	52.6829	2	1	0	1	1	1	1	0	0	0	1	0	1	0	2	1	1
261	6517613244560	41.795	1	0	0	1	1	1	1	0	0	0	1	0	1	0	1	2	1
262	6517613243931	62.8689	3	0	0	1	1	1	1	1	0	0	1	0	1	0	1	3	2
263	6517613244504	40.8575	1	0	0	1	1	1	1	1	0	1	0	1	1	0	1	2	2
264	6517613243865	60.2324	3	0	0	1	1	1	1	1	1	1	0	1	1	0	0	1	2
265	6517613247855	47.9484	2	0	0	1	1	1	1	0	0	0	0	1	1	0	3	3	1
266	6517613244638	61.3421	3	0	0	1	1	1	1	1	0	0	1	0	1	0	0	2	2
267	6517613244670	48.1835	2	0	0	1	1	1	1	0	0	1	0	1	1	0	0	2	2
268	6517613244561	50.1169	2	0	0	1	1	1	1	1	0	0	1	0	1	0	0	1	2
269	6517613242234	52.4553	2	1	0	1	1	1	0	0	0	0	1	0	1	0	1	2	1
270	1992061038159	48.1372	2	0	0	1	1	1	1	0	0	0	1	0	1	0	1	2	1
271	6512831326904	42.4416	1	0	0	1	1	1	1	1	0	0	1	0	1	0	1	2	2
272	6517613244593	38.2092	1	0	0	1	1	1	1	1	0	0	1	0	1	0	0	2	2
273	6517613241335	49.4672	2	1	0	1	1	1	1	1	1	0	1	0	1	0	1	2	2
274	6517613241901	70.0281	4	0	1	1	1	1	0	0	0	0	0	1	1	0	0	1	1
275	6517613244926	50.3522	2	0	0	1	1	1	1	0	0	0	1	1	1	0	1	1	2
276	6517613241459	58.2005	3	0	1	1	1	1	0	0	0	0	0	1	1	0	0	0	1
277	6517613241776	55.3744	3	1	1	1	1	1	1	0	0	0	1	1	1	0	3	3	2
278	6517613241777	40.666	1	0	0	1	1	1	1	0	0	0	0	1	1	0	3	3	1
279	6517613243969	50.3933	2	1	0	1	1	1	1	1	0	0	0	0	1	0	1	2	1
280	1982651528708	50.3936	2	0	0	1	1	1	1	1	1	0	1	0	1	0	2	3	2
281	4110410237236	30.5899	0	0	0	1	1	1	1	0	0	0	1	0	1	0	1	1	1
282	6517613247999	51.2488	2	1	0	1	1	1	1	1	0	0	1	0	1	0	1	1	2
283	6517613244452	39.5271	1	0	0	1	1	1	1	1	0	0	1	0	1	0	2	3	2
284	6516713243961	52.3453	2	0	1	1	1	1	1	0	0	0	1	0	1	0	0	1	1
285	6517613241301	77.5155	4	0	0	1	1	1	1	0	0	0	1	0	1	0	1	2	1
286	6517613243822	75.9285	4	0	0	1	1	1	1	0	0	0	0	1	1	0	0	3	1
287	6517613244666	41.3105	1	0	0	1	1	1	1	1	0	0	0	1	1	0	3	0	2
288	6517633246978	47.0484	2	0	0	1	1	1	0	0	0	0	0	1	1	0	1	0	1
289	6517613243812	52.6549	2	0	0	1	1	1	1	0	0	0	1	0	1	0	1	2	1
290	6517313434072	53.4979	3	0	0	1	1	1	1	1	1	0	1	0	1	0	1	1	2
291	6517613244227	39.8691	1	0	0	1	1	1	1	1	1	0	1	0	1	0	1	2	2
292	6517613244520	49.3615	2	1	0	1	1	1	1	0	0	0	1	0	1	0	1	1	1
293	6517613243789	40.1616	1	1	0	1	1	1	1	0	0	0	1	0	1	0	1	0	1
294	6517613242005	60.0099	3	0	0	1	1	1	1	1	1	1	1	1	1	0	1	1	2
295	6517613243839	72.3896	4	1	0	1	1	1	1	0	0	0	1	0	1	0	1	0	1
296	517613244348	59.3648	3	1	0	1	1	1	1	1	0	0	1	0	1	0	1	1	2
297	6517613242213	58.8216	3	0	0	1	1	1	1	1	0	0	1	0	1	0	1	3	2
298	6517613247866	49.4102	2	0	0	1	1	1	1	1	1	1	0	1	1	0	0	2	2
299	6517613240251	47.2229	2	0	0	1	1	1	1	0	0	0	1	1	1	0	0	0	2
300	6517613244587	47.5405	2	0	0	1	1	1	1	1	1	0	1	0	1	0	0	2	2
301	6517613244078	73.3144	4	0	1	1	1	1	1	0	0	0	1	1	1	0	0	1	2
302	6517613242043	51.5883	2	0	0	1	1	1	1	0	0	1	0	1	1	0	1	1	2
303	6596131997092	51.6907	2	1	0	1	1	1	1	1	0	0	0	0	1	0	2	2	1
304	6517334459152	46.047	2	0	0	0	1	1	1	0	0	1	0	1	1	0	1	2	1
305	6517613244385	33.5392	0	0	0	1	1	1	1	0	0	0	0	1	1	0	2	0	1
307	6517613241216	51.6085	2	1	0	1	1	1	1	1	1	0	1	0	1	0	0	0	2
308	6517613246328	42.5777	1	0	1	1	1	1	1	0	0	0	1	1	1	0	2	2	2
309	6517613246271	45.6248	2	1	0	1	1	1	1	0	0	0	1	1	0	0	1	2	2
310	6517613246451	45.1987	2	1	1	1	1	1	0		0		1		1	0	2	2	1
311	6517239180318	57.802	3	1	0	1	1	1	1		0	0	1	0	0	0	2	1	1
312	6517613246305	31.1436	0	1	0	1	1	1	1	0	0	0	1	1	1	0	1	2	2
313		65.1683	4	1	1	1	1	1	1	0	0	0	1	1	1	0	2	3	2
314	6517613246318	54.2986	3	1	0	1	1	1	1	0	1	1	1	1	1	0	3	3	2
315	6517613246329	49.4373	2	0	1	1	1	1	1	0	0	0	1	1	1	0	1	2	2
316	6517613246316	60.8758	3	1	1	1	1	1	1	0	0	0	1	1	0	0	1	2	2
317		39.6117	1	1	1	1	1	1	1	0	0	0	1	1	1	0	3	3	2
318		48.4174	2	1	0	1	1	1	1	0	0	0	1	1	0	0	2	2	2
319	6517613246279	52.9986	2	0	1	1	1	1	1	0	0	0	1	1	0	0	2	2	2
320	2695041743723	31.7122	0	0	1	1	1	1	1	0	1	1	1	1	1	0	1		2
321		49.2703	2	0	1	1	1	1	1	0	0	1	1	1	1	0	1	3	2
322	6517613248194	31.963	0	0	0	1	1	1	1	0	0	0	1	1	0	0	1	2	2
323	6517613246273	39.2906	1	0	0	1	1	1	1	0	0	0	1	1	0	0	1	2	2
324	6517608125976	38.6312	1	0	1	1	1	1	1	0	0	0	1	1	1	2	2		2
325	6517613246272	39.84	1	0	0	1	1	1	1	0	0	0	1	1	0	0	2	2	2
326	6517604108784	31.7385	0	0	0	1	1	1	1	0	0	0	1	1	0	0	1	2	2
327	6517613246325	71.7409	4	1	1	1	1	1	1	0	0	0	1	1	1	0	2	2	2
328	6517613246476	33.3142	0	1	0	1	1	1	1	0	0	0	1	1	1	0	1	2	2
329	6517613246293	33.0296	0	0	0	1	1	1	1	0	0	0	1	1	0	0	1	2	2
330	6517613246331	39.4656	1	0	1	1	1	1	1	0	0	0	1	1	0	0	0	2	2
331	6517613246302	58.1171	3	0	1	1	1	1	1	0	0	0	1	1	0	2	2	3	2
332	6517613246296	69.0375	4	0	1	1	1	1	1	0	0	0	1	1	0	0	0	2	2
333	6517613246308	60.9673	3	0	0	1	1	1	1	0	0	0	1	1	0	0	1	3	2
334	6517613246373	46.1197	2	1	1	1	1	1	1	0	0	0	1	1	1	0	2	1	2
335	6517613246288	55.1955	3	0	0	1	1	1	1	0	0	0	1	1	0	0	1	3	2
336	6517613246315	42.6245	1	1	0	1	1	1	1	0	0	0	1	1	0	0	2	2	2
337	2695041747153	31.9491	0	0		1	1	1	1	0	0	0	1	1	1	0	2	1	2
338	6517613246334	41.9633	1	1	0	1	1	1	1	0	0	0	1	1	1	0	2	1	2
339	6517613246280	45.4308	2	0	1	1	1	1	1	1	0	0	0	0	0	0	1	2	1
340	6517613246281	73.7189	4	1	1	1	1	1	1	1	0	0	0	0	0	0	1	2	1
341	6517613246306	70.2284	4	0	0	1	1	1	1	0	0	0	0	0	1	0	1	2	1
342	6517613246304	71.7851	4	1	1	1	1	1	1	0	0	0	1	1	0	0	1	2	2
343	6517613246298	69.4194	4	0	1	1	1	1	1	0	0	0	0	0	0	0	1		1
344		59.082	3	0	1	1	1	1	1	0	0	0	1	0	0	1	1	2	1
345	6517613246436	62.0774	3	0	1	1	1	0	1	0	0	0	0	1	1	0	0	0	1
346	6517613246429	48.9639	2	1	1	1	1	1	1	0	0	0	1	1	1	0	0	0	2
347	6517613246389	67.6197	4	1	1	1	1	1	1	0	0	0	1	1	1	0	0	2	2
348	6517613246447	40.9893	1	1	1	1	1	1	1	0	0	0	1	1	1	2	3	2	2
349	6517613246390	45.3938	2	0	1	1	1	1	1	0	0	0	1	0	1	0	0	2	1
350	6517613246393	71.5358	4	0	1	1	1	1	1	0	0	0	1	1	1	0	0	2	2
351	6517613246345	72.6405	4	1	1	1	1	1	1	0	0	0	1	0	0	0	0	2	1
352	6517613246311	41.874	1	0	1	1	1	1	0	0	0	0	0	0	1	0	1	2	1
353		61.2082	3	0	1	1	1	1	1	0	0	0	1	0	1	0	0	0	1
354		64.3309	3	1	0	1	1	1	1	0	0	0	1	1	1	0	0	2	2
355	6517613246310	48.6648	2	0		1	1	1	1	0	0	0	0	0	0	0	1	2	1
356		30.1125	0	0	1	1	1	1	1	0	0	0	1	1	0	0	0	0	2
357	6517613246348	65.7235	4	1	1	1	1	1	1	0	0	0	1	0	0	0	0	0	1
358		65.5202	4	0	1	1	1	1	1	0	0	0	1		1	0	0	0	1
359	6517613246407	37.5306	1	1	1	1	1	1	1	0	0	0	1	1	1	0	3	2	2
360		63.5876	3	1	0	0	0	1	0	0	0	0	1	0	0	0	2		1
361	6517613246351	55.6575	3	0	1	1	1	1	1	0	0	0	1	1	1	0	0	2	2
362	6517613246346	55.926	3	0	0	1	1	1	1	0	0	0	1	1	1	0	1	2	2
363	6517613246344	47.1038	2	0	1	1	1	1	1	0	0	0	1	1	1	2	2	2	2
364	6517613276282	38.733	1	1	0	1	1	1	1	0	0	0	1	1	1	0	1	2	2
365	6517613237063	50.9954	2	0	1	1	1	1	1	0	0	0	1	1	1	1	2	0	2
366	6517613246335	35.4229	0	0	1	1	1	1	1	0	0	0	0	0	1	0	2	2	1
367	6517613246352	39.786	1	0	1	1	1	1	0	0	0	1	1	1	1	0	1	1	2
368	6517613246354	32.6534	0	0	1	0	0	0	1	0	1	1	1	0	1	0	0	0	1
369	6517608121246	45.7333	2	1	0	1	1	1	1	0	0	0	1	1	1	0	3		2
370		69.6511	4	1	0	1	1	1	1	0	0	0	1	0	1	0	2	1	1
371	6517613248152	57.2064	3	1	1	1	1	1	1	0	0	0	1	1	1	0	3	2	2
372	6517613246301	37.5079	1	0	0	1	1	1	1	0	0	1	1	1		0	2	3	2
373	6517613246342	54.1381	3	0	0	1	1	1	1	1	1	1	1	1	0	0	1	2	2
374	6517613246653	38.0175	1	0	1	1	1	1	1	0	0	0	1	1	1	0	2	2	2
375	6517603104972	38.5761	1	0	1	1	1	1	1	0	0	0	1	1	1	0	2	2	2
376	6517613013167	50.1747	2	0	1	1	0	0	1	0	0	0	0	1	1	1	1	2	1
377	6517613246450	46.6346	2	1	1	1	0	0	0	0	0	0	0	1	1	0	0	2	1
378		46.7536	2	0	0	1	1	0	1	0	0	0	0	1	1	0	0	0	1
379	6517613237058	49.2069	2	0	1	1	1	0	1	0	0	0	0	1	1	1	3	2	1
380	6517613246672	46.0055	2	0	0	0	0	0	0	0	0	0	0	1	1	0	1	2	1
381	6517613246664	46.3626	2	0	0	1	0	0	1	0	0	0	0	1	1	0	2		1
382		30.3231	0	0	1	1	1	0	1	0	0	0	0	1	1	0	0	0	1
383	6517613237184	31.8274	0	0	0	1	0	0	1	0	0	0	0	1	1	0	0	0	1
384	6517613246459	54.1548	3	0	0	1	1	1	1	0	0	0	1	1	1	0	0	0	2
385	6517613246443	38.4282	1	0	0	0	0	0	0	0	0	0	0	0	1	0	0	0	1
386	6517613246379	41.7648	1	0	0	1	1	1	1	0	0	0	1	1	1	0	2	2	2
387	6517613246328	39.567	1	0	0	1	1	1	1	0	0	0	0	0	1	0	1		1
388	6517613246277	34.4133	0	1	0	1	1	1	1	0	0	0	1	1	0	0	1	2	2
389	6517613246462	37.5983	1	0	1	1	1	1	0	0	0	0	1	0	1	0	0	0	1
390	6517613246483	62.1671	3	1	1	1	1	1	1	1	0	0	1	1	1	2	2	2	2
391	6517613246426	42.4818	1	0	1	1	1	1	1	0	0	0	1	1	1	0	0	1	2
392	6517613246363	53.6674	2	0	0	1	1	1	1	0	0	0	1	1	1	0	1	0	2
393	6517613246309	60.7497	3	0		0	0	1	0	1	0	0	0	0	0	0	0	1	1
394	6517613246444	71.6878	4	0	1	1	1	1	1	0	0	0	1	0	1	0	0	0	1
395	6517613246262	66.974	4	1	0	1	1	1	1	0	0	0	1	0	0	0	1	2	1
396	6517613246428	60.2222	3	0	0	0	1	1		0	0	0	1	0	0	0	1	1	1
397	6517613237179	32.0015	0	1	0	1	1	1	1	0	0	0	1	0	1	0	0	0	1
398	1592039863653	50.7971	2	0	0	1	1	1	1	0	0	0	1	1	1	0	0	1	2
399	6517613237174	40.6623	1	1	0	1	1	1	1	0	0	0	1	1	0	0	0	2	2
400	6517613246357	50.7214	2	0	0	1	1	1	0		0	0	1	0	0	0	1	2	1
401		49.7097	2	0	1	1	1	1	1	1	0	0	1	1	1	2	0	2	2
402	6517613246668	32.0492	0	0	1	1	1	1	1	0	0	0	1	0	0	0	2	1	1
403	6517613246338	71.9036	4	1	1	1	1	1	1	0	0	0	1	0	1	0	0	2	1
404	6517613246467	40.5217	1	0	1	1	1	1	1	1	0	0	1	1	1	0	0	2	2
405	6517613237051	54.2031	3	0	0	1	1	1	1	0	0	0	1	1	1	0	0	2	2
406	6517613246697	30.2234	0	0	0	1	1	1	1	0	0	0	1	1	1	0	0	0	2
407	6517613246275	38.4675	1	0	1	1	1	1	1	0	0	0	1	1	1	0	2	2	2
408	6517613246372	36.418	1	0	0	1	1	1	1	0	0	0	1	1	1	0	2	2	2
409	6517613237131	39.7966	1	1					1				1		1	0	0	2	1
410	6517613246374	32.8503	0	0	0	1	1	1	1	0	0	0	1	1	1	0	2	2	2
411		42.1112	1	0	1	1	1	1	1	0	0	0	1	1	1	0	0	2	2
412	6517613237135	58.9222	3	1	0	1	1	1	1	0	0	0	1	0	1	0	0	2	1
413	6517613237089	46.3953	2	1	0	1	1	1	1	0	0	0	1	1	1	0	1	1	2
414	6517613237065	42.6466	1	0	1	1	1	1	1	0	0	0	1	1	1	0	1	1	2
415		37.954	1	0	0	1	1	1	1	0	0	0	1	1	1	0	0	0	2
416	6517613237078	57.6327	3	0	1	1	1	1	1	0	0	0	1	1	1	0	0	2	2
417	6517613248160	55.9817	2	0	1	1	1	1	1	0	0	0	1	1	1	0	0	1	2
418	6517613237067	40.787	1	0	1	1	1	1	1	0	0	0	1	1	1	0	0	1	2
419	6517613246255	69.4482	4	0	1	1	1	1	1	0	0	0	1	1	1	2	2	1	2
420	6517613246290	57.8291	3	0	0	1	1	1	1	0	0	0	1	1	1	0	2	2	2
421	6517613246265	57.4258	3	1	0	1	1	1	1	0	0	0	1	1	1	0	1	2	2
422	6517613237176	61.7444	3	1	0	1	1	1	1	0	0	0		1	1	0	0	1	1
423	6517613246313	52.5811	3	1	1	1	1	1	1	1	0	0	1	1	1	2	3	3	2
424	6517613246254	74.0045	4	1	0	1	1	1	1	0	0	0	1	1	0	0	2	2	2
425		55.3223	3	1	0	1	1	1	1	0	0	0	1	1	1	0	0	2	2
426	6517613237129	42.6569	1	1	0	1	1	1	1	0	0	0	1	1	1	0	0	1	2
427	6517613237081	71.6321	4	1	0	1	1	1	1	0	0	0	1	1	1	0	1	2	2
428	6517613237072	59.6962	3	1	1	1	1	1	1	0	0	0	1	1	1	1	2	2	2
429	6517613246264	60.1252	3	0	1	1	1	1	1	0	0	0	1	1	1	0	0	2	2
430	6517613237095	50.2653	2	1	0	1	1	1	1	0	0	0	1	1	1	0	0	2	2
431	6517613246266	46.1439	2	0	0	1	1	1	1	0	0	0	1	1	0	0	0	0	2
432	6517613237071	52.5907	2	1	0	1	1	1	1	0	0	0	1	1	1	0	0	0	2
433		52.9188	2	0	1	1	1	1	1	0	0	0	1	1	1	0	0	2	2
434	6517613237215	45.6684	2	1	0	1	1	1	1	0	0	0	0	0	1	0	0	0	1
435	6517613237066	41.5874	1	0	1	1	1	1	1	0	0	0	1	0	1	2	1		1
436		48.7855	2	1	1	1	1	0	1	0	0	0	1	1	1	0	0	0	1
437		75.6394	4	0	0	1	1	1	1	0	0	0	1	1	1	0	0	2	2
438		52.9404	2	0	0	1	1	1	1	0	0	0	1	1	1	0	1	2	2
439	6517613246651	40.3749	1	0	1	1	1	1	1	0	0	0	1	1	1	0	1	2	2
440	6517616013152	45.548	1	1	1	1	1	0	1	0	0	0	0	1	1	0	0	1	1
441	6517613237247	31.763	0	0	0	0	0	0	0	0	0	0	1	0	1	0	1	1	1
442	6517613237042	38.0187	1	0	1	1	1	1	1	0	0	0	1	1	1	2	2	1	2
443	6517613237445	42.5208	1	1	0	1	1	1	1	0	0	0	1	0	1	0	1	0	1
444	6517613246490	66.6697	4	0	1	1	1	1	1	0	0	0	1	1	1	0	0	2	2
445	6517613248102	61.0277	3	1	0	1	1	1	1	0	0	0	1	1	0	0	3	2	2
446	6517613248116	40.0521	1	1	1	1	1	1	1	0	0	0	1	1	0	0	1	2	2
447	6517613237211	66.1579	4	0	0	1	1	1	1	0	0	0	1	1	1	0	1	2	2
448	6517613246608	38.8466	1	0	1	1	1	1	1	0	0	0	1	1	1	0	1	2	2
449	6517613237235	45.2167	2	1	0	1	1	1	1	0	0	0	1	1	0	0	1	2	2
450	6517613237208	60.2735	3	0	1	1	1	1	1	0	0	0	1	1	1	0	0	2	2
451	6517613246650	46.6501	2	0	1	1	1	1	1	0	0	0	1	1	0	0	1	2	2
452	6517613246611	61.8568	3	0	1	1	1	1	1	0	0	0	1	1	0	0	0	2	2
453	6517613246690	45.3506	2	1	1	1	1	1	1	0	0	0	1	0	0	0	2	2	1
454	6517613237202	70.5659	4	1	1	1	1	1	1	0	0	0	1	1	1	0	1	2	2
455	6517613246610	57.5798	3	1	0	1	1	1	1	1	0	0	1	1	1	0	2	2	2
456		73.5044	4	1	1	1	1	1	1	0	0	0	1	1	1	0	3	2	2
457	6517613237232	51.4535	2	0	0	1	1	1	1	0	0	0	1	1	1	0	1	2	2
458	6517613237231	33.0752	0	0	0	1	1	1	1	0	0	0	1	1	1	0	1	2	2
459	6517613237243	36.5467	1	1	0	1	1	1	1	1	0	0	0	1	1	0	3	2	2
460	6517613246643	68.9792	4	1	0	1	1	1	1	0	0	0	0	0	1	0	1	1	1
461	6517613246496	41.4386	1	1	0	1	1	1	0	0	0	0	1	0	1	0	0	1	1
462	6517613237191	39.9764	1	0	1	1	1	1	1	0	0	0	1	1	1	0	1	2	2
463	6517613246422	41.1905	1	0	0	1	1	1	1	0	0	0	1	1	1	0	1	1	2
464	6517613012509	43.32	1	0	1	1	1	1	1	0	0	0	1	1	0	0	2	2	2
465	6517613246421	51.0158	2	0	0	1	1	1	1	0	0	0	1	1	1	0	1	2	2
466	6517613237157	50.1364	2	0	1	1	1	1	1	0	0	1	1	1	1	0	0	2	2
467	6517613237024	38.5817	1	0	0	1	1	1	1	0	0	0	1	1	1	0	0	2	2
468	6517613237114	59.5722	3	0	1	1	1	1	1	0	0	0	1	1	0	0	0	2	2
469	6517613237007	48.5341	2	0	0	1	1	1	1	0	0	0	1	1	0	0	0	2	2
471	6517613246647	62.0725	3	0	0	1	1	1	1	0	0	0	1	0	1	0	0	1	1
472	6517613237246	39.7262	1	1	1	1	1	1	1	0	0	0	1	1	1	0	3	2	2
473	6517613237234	44.2748	1	0	0	1	1	1	1	0	0	0	1	1	1	0	0	2	2
474	6517613237161	49.5879	2	0	1	1	1	1	1	0	0	0	1	1	1	0	0	2	2
475	6517613237238	64.0122	3	0	1	1	1	0	0	0	0	0	1	0	1	1	0	0	1
476	6517613237236	66.2789	4	0	0	0	0	0	0	0	0	0	1	1	1	0	1	0	1
477	6517613237220	68.7923	4	0	1	1	1	1	1	0	0	0	1	1	1	0	1	2	2
478	6517613246603	48.8863	2	1	0	0	1	1	1	1	0	0	0	1	1	0	0	2	1
479	6517613237165	52.8731	2	0	0	1	1	1	1	0	0	0	1	1	1	0	0	2	2
480	6517613237139	62.2347	4	1	1	0	0	0	0	0	0	0	0	0	1	0	0	2	1
481	6517613237249	58.5477	3	0	1	0	0	0	1	0	0	0	0	0	1	0	0	0	1
482	6517613237210	32.4712	0	0	0	1	1	1	1	0	0	0	1	1	1	0	0	2	2
483	6517613237195	60.7722	3	0	1	1	1	1	1	0	0	0	1	1	1	0	1	2	2
484	6517613237212	62.1467	4	0	1	0	0	1	0	0	0	0	1	0	1	0	0	0	1
485		61.2316	3	1	1	1	1	1	1	0	0	0	1	1	1	0	1	2	2
486	6517613237181	44.6245	1	0	0	1	1	1	1	0	0	0	1	1	1	0	0	1	2
487	6517613237213	59.1169	3	0	1	1	1	1	1	0	0	0	1	1	1	0	0	2	2
488	6517613237092	51.5501	2	1	0	0	1	1	1	0	0	0	1	0	1	0	2	2	1
489	6517613248114	52.8055	2	1	0	0	0	0	0	0	0	0	1	0	1	0	0	0	1
490	6517613246644	38.2064	1	0	0	1	1	1	0	0	0	0	0	0	1	0	1	2	1
491	1952651761301	60.5991	3	0	1	0	0	0	0	0	0	0	1	0	1	1	0	0	1
492	6517613237023	44.5341	2	0	1	0	1	1	1	0	0	0	0	1	1	0	1	0	1
493	6517613237119	32.0714	0	0	1	1	1	1	1	0	0	1	1	1	1	0	1	2	2
494	6517612327035	36.4976	1	0	0	1	1	1	0	0	0	0	1	0	1	0	0	2	1
495	6517613237039	34.3181	0	0	1	1	1	1	1	0	0	0	1	1	1	0	3	2	2
496	6517613237046	82.1905	4	0	0	0	1	1	1	1	0	1	1	1	1	0	0	1	2
497	6517613237011	39.4779	1	1	0	0	0	0	1	0	0	0	1	1	1	0	0	2	1
498	6517613237054	36.9787	1	1	0	1	1	1	0	0	0	0	0	1	1	0	1	2	1
499	6517613237015	35.2029	0	0	0	1	1	0	1	0	0	0	0	1	1	0	0	1	1
500	6517613237031	50.6373	2	0	1	0	1	1	1	1	0	0	1	1	1	0	2	0	2
501	6517613237036	61.8195	3	1	1	0	1	1	1	1	0	0	1	1	1	0	1	2	2
502	6517613237068	72.4172	4	0	1	0	0	0	0	0	0	0	0	0	0	0	0	0	1
503	1956798799388	40.6234	1	1	0	1	1	1	1	0	0	0	1	1	1	0	3	2	2
504	6517613246438	44.7831	1	1	1	1	1	1	1	0	0	0	1	1	0	0	2	2	2
505	6517613237108	30.4621	0	0	1	1	1	1	1	0	0	0	1	1	1	0	0	1	2
506	6517613237018	31.7475	0	0	1	1	1	1	1	0	0	0	0	1	1	0	2	2	1
507	6517613237025	52.1035	2	1	1	1	1	1	1	0	0	0	1	1	0	0	1	2	2
508	6517613237030	79.5349	4	0	0	1	1	1	1	0	0	0	1	1	1	0	0	2	2
509	6517613237038	73.1933	4	0	0	1	1	1	1	0	0	0	1	1	1	0	0	1	2
510	6517613248187	50.0167	2	0	0	1	1	1	1	0	0	0	1	1	1	0	0	1	2
511	6517613237088	41.4057	1	1	0	1	1	1	1	0	0	0	0	1	1	0	0	2	1
512	6517623237052	50.3954	2	0	0	1	1	1	1	0	0	0	1	1	0	0	0	2	2
513	6517613237082	38.4629	1	0	1	1	1	1	1	0	0	0	1	1	1	0	0	1	2
514	6517613237159	47.5564	2	1	0	1	1	0	1	0	0	0	0	1	1	0	0	1	1
515	6517613237008	59.7498	3	0	0	1	1	1	1	0	0	0	1	1	1	0	0	2	2
516	6517613237091	40.3646	1	0	0	1	1	1	1	0	0	0	1	1	1	0	0	2	2
517	6517613237106	77.2991	4	0	1	1	1	1	1	0	0	0	1	1	1	0	0	2	2
518	6517613237037	50.9122	2	0	1	1	1	1	1	0	0	0	1	1	0	0	0	0	2
519	6517613237019	64.419	4	0	0	1	1	1	1	0	0	0	1	1	0	0	0	2	2
520	6517613237012	38.7949	1	1	0	1	1	1	1	0	0	0	0	1	1	0	2	2	1
521	6517613237112	63.7048	3	1	0	1	1	1	1	0	0	0	1	1	1	0	0	0	2
522	6517613246465	66.0369	4	1	0	0	1	1	1	1	0	0	1	1	0	0	0	1	2
523	6517613237022	65.093	4	1	0	1	1	0	1	1	0	1	0	1	1	0	0	1	2
524	6517613237132	38.3372	1	1	0	1	1	1	1	0	0	0	0	1	1	0	1	2	1
525	6517613237122	65.3173	4	0	1	1	1	1	1	0	0	0	1	1	1	0	0	2	2
526	6517613237131	65.2892	4	1	1	0	1	1	0	1	0	0	0	0	1	0	0	2	1
527	6517613237044	66.725	4	0	1	1	1	1	1	0	0	0	1	1	1	0	0	0	2
528	6517613237003	80.8544	4	0	0	1	1	1	1	0	0	0	1	1	1	0	0	1	2
529	6517613000004	46.4666	2	1	0	1	1	1	0	0	0	1	1	1	1	0	0	2	2
530	6517613013322	32.5609	0	0	1	1	1	1	1	0	0	0	1	1	1	0	0	1	2
531	6517613013687	30.5908	0	0	0	0	1	1	1	0	0	0	1	1	0	0	0	1	1
532	6516023738312	39.6696	1	1	1	1	1	1	1	0	0	0	0	1	1	0	0	0	1
533	6517613237014	47.5473	2	1	0	0	1	1	1	0	0	0	1	0	0	0	0	2	1
534	6517613237007	53.6774	2	0	1	1	1	1	1	0	0	0	1	1	0	0	1	2	2
535	6517613013701	70.6839	4	1	1	1	1	1	1	0	0	0	1	1	0	0	2	2	2
536	6517613246615	54.4813	2	1	0	1	0	0	0	1	0	0	0	1	1	0	2	2	1
537	6517613237185	67.285	4	1	1	0	0	0	0	0	0	0	0	0	1	0	0	2	1
538	6517613237245	32.3868	0	0	0	0	0	1	0	0	0	0	1	0	1	0	2	2	1
539	6517613012666	59.1013	4	1	1	1	1	1	0	0	0	1	1	1	1	0	3	2	2
540	6517613237204	33.1919	0	0	0	1	1	1	1	0	0	0	1	1	1	0	3	3	2
541	6517613246654	59.8157	3	0	1	1	1	1	1	0	0	0	1	1	1	0	0	3	2
542	6517613246658	38.1143	1	1	0	1	1	1	0	0	0	1	0	1	1	0	1	1	1
543	6512831324616	69.0861	4	1	0	1	1	1	1	0	0	0	1	1	1	0	0	0	2
544	6517613246804	53.7707	2	1	0	0	0	1	1	0	0	0	1	1	1	0	2	1	1
545	6517613238729	45.2508	2	0	1	0	1	1	1	0	0	1	1	1	1	0	2		2
546	6517613238707	47.4772	2	0	1	1	1	1	1	0	0	0	1	0	1	1	1	1	1
547	6517613247533	60.8397	3	1	1	1	0	1	1	0	0	1	1	1	1	0	1	1	2
548	6517613238710	32.3529	0	0	1	1	1	1	1	0	0	0	1	0	1	0	1	0	1
549	6517613238732	46.7851	2	0	0	1	1	1	1	0	0	0	1	0		0	1	0	1
550	6517613238682	51.2466	2	0	0	1	1	1	1	0		1		0	0	0	2	2	1
551	6517693238688	63.6514	3	0	0	1	1	1	1	0	0	0	1	0	1	0	1	2	1
552	6517613238495	57.8738	3	1	0	1	1	1	1	0	0	0	1	1	0	0	1	1	2
553	6517613247579	82.2979	4	0	0	0	0	0	0	0	0	0	0	0	0	0	0	3	1
554	6517613246813	43.2297	1	1	1	1	1	1	1	0	0	0	1	0		0	1	1	1
555		48.9381	2	0	1	1	1	1	1	0	0	0	1	1	1	2	2	2	2
556		52.2439	2	1	0	1	1	1	1	0	0	0	1	1	0	0	2	2	2
557	6517613247576	40.9118	1	0	1	0	0	0	0	0	0	0	0	0	0	0	0	2	1
558	6517613247577	39.9094	1	0	0	0	0	0	0	0	0	0	0	0	0	0	2	1	1
559	6517613238576	30.5946	0	0	0	0	0	1	1	0	1	1	1	1	0	0	0	2	2
560	6517613238576	49.0298	2	1	0	0	1	1	1	0	0	0	1	1	1	0	0	2	1
561	2617218962648	34.0938	0	1	0	0	1	1	1	0	0	0	1	1	0	0	3	2	1
562		70.514	4	1	0	1	1	1	1	0	0	0	1	1	1	0	2	2	2
563		47.9302	2	0	0	0	0	1	0	0	0	0	0	0	1	0	2	2	1
564		49.3714	2	0	0	0	0	1	0	0	0	0	0	1	1	0	1	2	1
565	6517613247578	41.1662	1	0	1	0	0	0	0	0	0	0	0	1	0	0	1	1	1
566	6517613246919	50.6687	2	1	1	1	1	1	1	0	1	1	1	1	1	2	3	1	2
567	6517613247573	73.8623	4	1	1	0	0	1	1	0	0	0	1	1	1	0	0	0	1
568	6517613247542	40.3187	1	0	0	0	1	0	0	1	0	0	1	0	0	0	1	1	1
569	6517613238440	47.2109	2	0	0	1	1	1	1	0	0	0	1	0	0	0	2	1	1
570	6517613247515	66.1844	3	1	1	1	1	1	1	0	0	0	1	0	1	0	0	1	1
571	6517613246513	35.2196	1	0	0	1	1	1	1	0	0	0	1	0	0	0	1		1
572	6517613238739	51.918	2	1	0	1	1	1	1	0	0	0	1	0	1	0	1	1	1
573	6517613238658	55.8786	2	0	0	1	1	1	1	0	0	0	1	1	0	0	0	0	2
574		52.3521	2	1	1	1	1	1	0	0	0	0	1	0	1	1	1	3	1
575	6517613247503	61.5438	3	1		1	1	1	1	1	1	1	1	1	1	0	1	2	2
576	8524901005260	31.4952	0	0	0	0	0	1	1	0	0	0	1	1	0	0	2	1	1
577	6517613248378	56.4413	3	1		1	1	1	1	0	0	0	1	0	1	0	1	0	1
578	6517613238711	34.0734	0	0	0	1	1	1	1	0	0	0	1	1	0	0	1	1	2
579	6517613238731	39.5833	1	0	0	0	1	1	1	0	0	1	1	0	1	0	1	0	1
580	6517613248386	59.0897	3	0	0	0	1	1	1	0	0	0	1	1	0	0	1	0	1
581	6517613238477	48.668	2	1	0	0	0	1	1	0	0	0	1	1	1	0	1	1	1
582		39.5269	1	0	0											0	0	0	1
583	6517613238469	62.0346	4	0	1	0	1	1	1	0	0	0	1	1	0	0	1	2	1
584	6517613238480	37.8522	1	0	1	1	1	1	1	1	0	0	1	1	1	0	0	1	2
585	6517613247504	38.6253	1	0	0	1	1	1	1	0	0	0	1	1	0	0	2	1	2
586	6517613238451	63.5392	4	0	1	1	1	1	1	0	0	0	0	1	1	0	1	1	1
587	6517613238718	41.1074	1	0	0	1	1	1	1	0	0	0	1	1	1	0	2	1	2
588	6517613238730	46.9376	2	0	0	1	0	1	0	0	0	0	0	1	1	0	1	0	1
589	6517613238484	46.8256	2	1	1	1	1	1	1	0	0	0	1	1	1	1	3	1	2
590	6517613238442	49.4546	2	0	0	1	1	1	1	0	1	0	1	1	1	0	2	2	2
591	6517613238459	34.2359	0	0	0	1	1	1	1	0	0	0	1	1	0	0	2	2	2
592	6517613238454	38.0045	1	0	0	1	1	1	1	0	0	0	1	1	1	0	2	2	2
593	6517613238724	58.6688	3	1	1	0	0	1	1	0	0	0	1	0	1	0	1	1	1
594	6517613238708	31.632	0	0	0	1	1	1	1	0	0	0	1	1	1	0	2	2	2
595	6517613238733	39.9484	1	0	0	1	1	1	1	0	0	0	1	1	1	0	2	3	2
596	6517613247566	58.7888	3	1	0	1	1	1	0	0	0	0	0	1	1	0	3	3	1
597	6517613238715	37.1451	1	0	0	1	1	1	1	0	0	0	0	0	1	0	2	1	1
598	6517613238734	48.7238	2	1	0	1	1	1	1	0	0	0	1	0	1	0	1	2	1
599	6517613238485	51.5536	2	0	1	0	0	1	1	0	0	0	1	1	1	0	2	2	1
600	6517613238736	60.7108	3	0	0	1	1	1	1	0	0	0	1	0	0	0	1	2	1
601	6517613238738	54.8267	2	0	0	1	1	1	1	0	0	0	1	0	0	0	1	2	1
602		38.2307	1	0	0		1	1	1	1	0	0	1	0	0	0	1	1	1
603	6517613238726	50.2333	2	0	0	1	1	0	1	0	0	0	0	0	0	0	0	0	1
604		53.2801	2	0	0	1	1	1	1	0	0	0	1	0	0	0	0	0	1
605	6517613247595	43.5962	1	0	1	1	1	1	1	0	0	0	1	1	1	0	2	2	2
606	6517613247508	51.9121	2	0	0	1	1	1	1	0	0		1	1	1	0	0	1	2
607	6517613000002	39.7454	1	0	0	1	1	1	1	0	0	0	1	0	1	0	2	1	1
608	6517613247514	70.2932	4	0	0	1	1	1	1	0	0	0	1	0	1	0	0	1	1
609		72.2832	4	0	1	1	1	1	1	0	0	0	1	0	1	0	0	3	1
610	6517613238742	41.891	1	1	0	0	1	1	1	0	1	1	1	0	1	0	1	2	2
611	6517613234445	38.8417	1	0	0	1	1	1	1	0	0	0	1	0	0	0	2	1	1
612	6517613238464	40.3134	1	0	1	0	1	1	1	0	0	0	1	0	1	0	3	2	1
613	6517613238465	48.3529	2	0	1	0	1	1	1	0	0	0	1	1	1	0	0	0	1
614	6517613248090	33.9827	0	0	0	0	0	1	1	0	0	0	1	1	0	0	0	1	1
615	6517613238615	32.5113	0	0	0	1	1	1	1	0	0	0	1	1	1	0	2	2	2
616	6517613239180	39.9689	1	0	1	1	0	1	0	0	0	0	0	1	0	0	1	1	1
617	6517613246509	69.2396	4	1	1	0	1	0	1	0	0	0	1	0	1	1	1	3	1
618		64.9704	4	1	0	1	1	1	1	0	0	0	1	1	0	0	2	2	2
619	6517613248066	43.3072	1	0	0	1	1	1	1	0	0	0	1	1	1	0	1	3	2
620		71.7603	4	0	1	1	1	0	1	0	0	0	1	1	1	0	0	0	1
621	6517613238417	63.4272	3	1	1	1	1	1	1	0	0	0	1	1	1	0	0	1	2
622	6517613238468	41.096	1	0	1	0	0	1	1	0	0	0	1	1	1	0	1	2	1
623		50.4507	2	0	1	1	1	1	1	0	0	0	1	1	0	0	3	2	2
624		66.1701	4	0	1	1	1	1	1	0	0	0	1	1	0	0	0	2	2
625	6517613238628	64.9667	4	0	1	1	1	1	1	0	0	0	1		1	0	1	2	1
626	6517613238616	31.1012	0	0	0	1	1	1	1	0	0	0	1	1	1	0	2	2	2
627	6517613239179	32.1229	0	0	0	0	0	0	0	0	0	0	0	0	0	0	3	2	1
628	6517613247534	42.0797	1	0	0	1	1	1	1	0	0	0	1	1	0	0	2	2	2
629		40.0465	1	0	1	1	1	1	1	0	0	0	1	1	1	2	1	2	2
630	6517613248342	40.1288	1	0	0	0	0	0	0	0	0	0	0	0	0	0	0	0	1
631	6517613238627	38.8161	1	0	1	1	1	1	1	0	0	0	1	1	1	0	2	2	2
632	6517613238614	74.5302	4	0	1	1	1	1	1	0	0	0	1	0	1	0	1		1
633	6517613238481	74.1491	4	1	0	1	1	1	1	0	0	0	1	1	1	0	1	2	2
634	6517613238695	62.2454	4	0	1	1	1	1	1	0	0	0	1	0	0	0	0	0	1
635	6517613238657	56.2096	2	1	0	1	1	1	1	0	0	0	1	0	0	0	1	1	1
636	6517613238625	54.6012	2	1	1	1	1	1	1	0	0	0	1	1	1	0	2	2	2
637	6517613238694	34.0079	0	0	0	1	1	1	1	0	0	0	1	0	0	0	1	2	1
638		32.0553	0	0	1	1	1	1	1	0	0	0	1	1	0	0	2	2	2
639		43.6307	1	0	0	1	1	1	1	0	0	0	1	1	0	0	2	1	2
640		40.0447	1	0	1	1	1	1	1	0	0	0	1	1	0	0	0	2	2
641	6517613248374	52.5424	2	0	1	1	1	1	1	0	0	0	1	1	1	0	1	2	2
642	6517613238317	41.8342	1	0	0	1	1	0	1	0	0	0	1	1	1	0	0	2	1
643	6517613238380	39.8295	1	0	1	1	1	0	1	0	0	0	0	1	1	0	2	0	1
644	6517613238413	61.218	3	0		1	1	1	1	0	0	0	0	0	0	0	0	0	1
645	6517613238411	42.7439	1	1	0	1	1	0	1	0	0	0	0	1	1	0	2	2	1
646	6517613239177	71.4213	4	1	1	1	1	1	1		1	1	0	1	1	0	1	1	2
647	6517613248067	68.011	4	1	1	1	1	1	1	0	0	0	0	1	1	2	1	2	1
648	6517613238409	66.2927	4	0	1	1	1	1	1	0	0	0	1	0	1	0	0	0	1
649	6517613238428	69.549	4	1	1	1	1	1	1	0	0	0	1	1	0	0	2	2	2
650	6517613238617	62.8352	3	1	1	1	1	1	1	0	0	0	1	1	1	0	3	2	2
651		66.2417	4	1		1	1	1	1	0	0	0	1	1	1	0	2	2	2
652	6517613238672	50.2944	2	0	0	1	1	1	1	0	0	0	1	0	0	0	0	2	1
653		44.7212	2	1	0	1	1	1	1	0	0	0	1	1	1	0	3	2	2
654	6517613246932	43.7972	2	0	0	1	1	1	1	0	0	0	1	0	0	0	1	2	1
655	6517613238449	38.6339	1	1	1	1	1	1	1	0	0	0	1	1	1	0	3	1	2
656	6517613246931	62.5868	3	1	0	1	1	1	1	0	0	0	1	1	1	0	0	2	2
657	6517613238394	60.2743	3	1	1	1	1	1	1	0	0	0	1	1	1	0	1	2	2
658	6517613247584	38.5575	1	0	0	1	0	1	1	0	0	0	1	1	1	0	1	2	1
659	6517613247581	50.5368	2	0	1	1	1	1	1	0	0	0	1	1	1	1	1	2	2
660	6517613247591	59.1179	3	1	0	0	1	1	1	0	0	1	1	1	1	0	1	1	2
661	6517613246546	70.8214	4	1	1	0	0	1	0	0		1	1	0	1	0	1	1	1
662	6517613005794	60.901	3	1	0	1	1	1	1	0	0	0	1	1	1	0	1	0	2
663	6517613246521	44.7659	2	0	0	1	1	0	1	0	0	0	1	1	1	0	2	3	1
664	6517613246522	72.6186	4	1	0	1	1	1	1	0	0	0	1	1	1	0	2	3	2
665	6517613246519	66.3678	3	0	0	1	1	1	1	0	0	0	1	1	1	0	1	2	2
666	6517613246516	58.5113	3	0	0	1	1	0	1	0	0	0	1	1	0	0	1	1	1
667	6517613246549	56.4169	2	0	1	0	0	1	1	0	0	1	1	1	1	0	1	1	1
668		55.9239	2	1	0	1	1	1	1	0	1	1	1		1	0	2	2	2
669	6517613247543	55.1179	2	0	1	1	1	1	1	0	0	1	1	1	1	0	0	2	2
670	6517613246943	59.3401	3	0		1	1	1	1	0	0	0	1	1	1	0	0	2	2
671	6517613246515	74.7865	4	1	0	1	1	1	1	0	0	0	1	1	0	0	2	1	2
672	6517613246946	63.8029	3	1	1	0	0	1	1	0	0	0	1	0	1	0	1	1	1
673	6517613239172	32.4816	0	0	1	1	0	1	1		0	0	1	1	1	0	1	3	1
674	6517613239169	50.4395	2	1	0	1	1	0	0		1		0	0	1	0	1	3	1
675	6517613247575	51.8749	2	0	1	1	1	1	1	0	0	1	0	1	1	0	1	0	2
676	6517613246914	67.8845	4	1	0	1	1	1	1	0	0	0	1	1	0	0	0	3	2
677	6517613247574	62.803	4	1	0	0	1	1	1	0	0	0	1	1	0	0	3	2	1
678	6512887299690	32.1401	0	0	0	1	1	1	1	0	0	0	1	1	0	0	2	0	2
679	6517613246536	52.1718	2	0	0	0	1	1	1	0	0	0	1	0	1	0	1	1	1
680	6517613246540	63.9994	3	0	0	0	1	0	1	0	0	0	1	1	1	0	0	1	1
681	6517613246928	47.0559	2	0	0	1	1	1	1	0	0	0	1	1	1	0	1	2	2
682	6517613246927	30.4714	0	0	0	1	1	1	1	0	0	0	1	1	1	0	1	1	2
683		61.1893	3	1	1	1	1	1	1	0	0	1	1	1	1	2	3	3	2
684	6517613246523	54.0439	2	1	1	0	1	1	1	0	1	0	0	0	1	0	3	2	1
685	6517613248073	48.2041	2	1	0	1	1	1	1	0	0	0	1	1	1	0	3	3	2
686	6517613246535	55.3928	2	0	0	1	1	1	1	0	0	0	1	0	0	0	1	2	1
687	6517613246945	46.5445	2	0	1	1	1	1	1	0	0	0	1	1	1	0	2	2	2
688	6517613246534	61.198	3	1	1	1	1	1	1	0	0	1	1	0	0	0	2	2	2
689	6517613246945	72.4358	4	1	1	1	1	1	1	0	0	0	1	1	1	0	2	2	2
690	6517613246922	54.3815	2	1	1	1	1	1	1	0	0	0	1	1	1	0	2	1	2
691	6517613247592	42.2941	1	0	0	1	1	1	1	0	0	0	1	0	1	0	0	1	1
692	6517613246913	64.6093	3	0	1	1	1	1	1	0	1	1	1	1	1	0	1	1	2
693	6517613246944	39.781	1	0	1	1	1	1	1	0	0	0	1	1	1	0	1	2	2
694	6517613247585	69.3006	4	0	1	1	1	1	1	0	1	1	1	1	1	1	1	2	2
695	6517613248094	47.4344	2	1	1	1	1	1	1	0	0	1	0	1	1	0	1	0	2
696	6517613247596	41.3987	1	0	0	0	1	1	1	0	0	0	1	1	0	0	1	0	1
697	6517613248329	38.2245	1	0	0	1	1	1	1	0	0	0	1	1	0	0	0	2	2
698	6517613248356	63.3941	4	0	0	1	1	1	1	0	0	0	1	1	0	0	1	3	2
699	6517613248343	56.6883	3	0	1	1	1	1	1	0	0	0	1	1	0	0	2	3	2
700	6517613248448	30.8292	0	0	0	1	1	1	1	0	0	0	1	1	1	0	1	1	2
701	6517613238395	38.6766	1	0	0	1	1	1	1	0	0	0	1	1	1	0	3	2	2
702	6517613248063	35.7043	1	0	0	1	1	1	1	0	0	0	1	1	1	0	1	1	2
703	6517613248071	39.3935	1	0	1	1	1	1	1	0	0	0	1	0	1	0	0	0	1
704	6517613248654	70.0245	4	1	1	1	1	1	1	0	0	0	1	1	1	0	0	0	2
705	6517613238322	40.2027	1	1	0	1	1	1	1	0	0	0	1	1	0	0	0	0	2
706	6517613238429	73.8682	4	0	0	1	1	1	1	0	0	0	1	1	0	0	0	2	2
707	6517613238676	63.0356	4	1	0	1	1	1	1	0	0	0	1	0	1	0	0	2	1
708	6517613247524	39.9938	1	0	0	1	1	1	1	0	0	0	1	0	1	0	1	0	1
709	6517613247523	46.7098	2	1	0	1	1	1	1	0	0	0	0	0	1	0	1	0	1
710	6517613247529	70.9696	4	1	1	0	0	1	1	0	0	0	1	1	1	2	2	2	1
711	6517613238699	31.1123	0	0	0	0	1	1	1	1	0	0	0	1	1	0	0	2	1
712	6517613238665	35.3654	1	1	1	1	1	1	1	0	0	0	1	1	1	0	0	2	2
713	6517613238666	32.7697	0	0	1	1	1	1	1	0	0	0	1	1	1	0	2	2	2
714	6517613238667	32.1015	0	0	0	1	1	1	1	0	0	0	1	1	1	0	2	2	2
715	6517613238669	88.9	4	0	1	1	1	1	1	0	0	0	1	0	1	0	0	2	1
716	6517613238721	43.7441	2	1	1	1	1	1	1	0	0	0	1	1	1	2	1	2	2
717	6517613238538	38.0562	1	1	1	1	1	1	1	0	0	0	1	1	1	0	1	0	2
718	6517613247535	42.2791	1	1	1	1	1	1	1	0	0	0	1	1	1	2	3	2	2
719	6517613238284	51.5594	2	1	1	1	1	1	1	0	0	1	1	1	1	2	1	2	2
720	6517613238611	65.9036	4	1	0	0	1	1	1	0	0	0	1	0	1	0	0	0	1
721	6517613238671	61.9014	3	1	1	1	1	1	1	0	0	0	1	1	1	2	2	3	2
722		46.7879	2	1	0	1	1	1	1	0	0	0	1	1	1	0	1	1	2
723	6517613238586	49.2966	2	0	0	1	1	1	1	0	0	0	1	1	1	0	1	0	2
724	6517613240848	60.927	3	0	0	1	1	1	1	0	0	0	1	0	1	0	0	1	1
725	6517613238582	52.6108	2	0	0	1	1	1	1	0	0	0	1	1	1	0	0	2	2
726	6517613238286	38.7245	1	0	1	1	1	1	1	0	0	1	1	1	1	0	0	1	2
727	6517613246918	70.2694	4	0	1	1	1	1	1	0	0	0	1	0	1	0	0	1	1
728	6517613248337	57.4612	2	1	0	0	1	1	1	0	0	1	1	1	1	0	1	1	2
729	6517613238602	31.6576	0	0	1	1	1	1	1	0	0	0	1	1	1	0	1	1	2
730	6517613238294	64.0497	3	0	1	1	1	1	0	0	0	0	0	1	1	0	0	1	1
731	6517613005574	49.7934	2	0	1	1	1	1	1	0	0	1	1	1	1	0	0	0	2
732	6517613238316	58.6983	3	1	0	1	1	1	1	0	0	0	1	1	1	0	0	0	2
733	6517613239248	72.5509	4	1	1	0	1	1	1	0	0	0	0	1	1	0	1	0	1
734	6517613238385	56.7117	3	0	1	0	0	1	1	0	1	0	1	1	1	0	2	2	1
735	6517613238307	46.7268	2	0	0	1	1	1	1	0	0	0	1	0	0	0	1	0	1
736	6517613238744	44.8762	2	1	0	0	1	1	1	0	0	0	1	1	1	0	2	3	1
737		46.9591	2	1	1	1	1	1	1	0	0	0	1	1	0	0	1	2	2
738	6517613238259	45.6474	2	0	1	1	1	1	1	0	0	0	1	0	1	2	0	3	1
739	6517613238678	59.6741	3	0	0	1	1	1	1	0	0	0	1	0	1	0	0	2	1
740	6517613003915	36.7375	1	0	1	1	1	0	1	0	0	1	1	1	1	1	0	3	2
741	6517613238337	52.2686	2	1	0	0	1	1	1	0	0	1	1	1	1	0	1	1	2
742	6517613238292	46.2177	2	0	1	1	1	1	1	0	0	1	1	1	1	0	1	0	2
743	6517613238392	40.5335	1	0	1	0	1	1	1	0	0	1	1	1	1	1	2	0	2
744	6517613238264	66.4098	3	1	0	1	1	1	1	0	0	0	1	0	1	0	1	1	1
745		63.7663	4	0	1	1	1	1	1	0	0	0	1	1	1	2	2	2	2
746	6517613238328	48.7248	2	0	1	1	1	1	1	0	0	1	1	1	1	1	1	1	2
747	6517613238635	60.413	3	1	0	0	1	1	1	0	0	0	1	1	1	0	2	1	1
748	6517613238491	52.1865	2	1	1	0	1	1	1	0	1	1	1	0	1	0	0	1	2
749	6517613246511	35.8973	1	0	0	0	0	1	0	0	0	0	0	1	1	0	1	1	1
750	6517613246539	39.8247	1	0	0	1	1	1	1	0	0	0	1	1	1	0	0	0	2
751	6517613238655	31.7171	0	0	0	1	1	1	1	0	0	0	1	0	0	0	2	2	1
752	6517613247567	36.2025	1	0	0	1	1	1	1	0	0	0	1	1	1	0	1	1	2
753	6517613248352	38.4428	1	1	0	1	1	1	1	0	0	0	1	0	0	0	2	2	1
754	6517613238333	42.1046	1	0	1	1	1	1	1	0	0	0	1	0	1	0	1	2	1
755	6517613238287	37.006	1	0	1	1	1	1	1	0	0	0	1	1	1	0	0	0	2
756	6517613247530	52.4761	2	0	0	1	1	1	1	0	0	0	0	1	1	0	2	1	1
757	5027904122143	48.2729	2	0	0	1	1	1	1	0	0	1	1	1	1	0	3	3	2
758	6517613238606	63.4052	3	0	0	1	1	1	1	0	0	0	1	0	1	0	1	2	1
759	6517613238621	38.5872	1	1	0	1	1	1	1	0	0	0	0	1	1	0	3	2	1
760	6517613238778	39.6615	1	0	0	1	1	1	1	0	0	0	1	0	1	0	2	2	1
761	6517613238574	50.199	2	0	0	0	1	1	1	0	1	0	0	1	1	0	1	0	1
762	6517613238533	36.0292	1	0	0	0	0	0	1	0	0	0	0	1	1	0	1	1	1
763	6517613238580	60.6409	3	0	0	1	1	1	1	0	1	1	0	0	1	0	1	1	2
765	6517613238596	63.6979	3	1	0	1	1	1	1	0	0	0	1	1	1	0	0	0	2
766	6517613238520	49.9813	2	0	0	0	0	1	1	1	0	0	1	1	1	0	1	0	1
767	6517613238539	50.7484	2	0	0	0	0	0	0	0	0	0	0	0	1	0	0	0	1
768	6517613238573	49.5716	2	0	0	1	1	1	1	0	0	0	1	1	1	0	1	1	2
769	6517613238571	51.6588	2	1	0	1	1	0	0	0	0	0	1	1	1	0	1	0	1
770	6517613238540	61.3507	3	0	0	0	0	1	0	0	1	1	0	0	1	0	0	1	1
771	6517613238360	59.7632	3	0	0	1	1	1	1	0	1	1	1	0	1	0	0	1	2
772	6517613238510	63.3426	3	1	0	0	0	1	0	0	0	0	1	0	1	0	0	0	1
773	6517613238550	69.7562	4	0	0	0	1	0		0	0	0	1	0	1	0	0	1	1
774	6517613238590	49.9501	2	1	0	0	0	0	1	0	1	1	1	1	1	0	0	1	1
775	6517613242451	40.343	1	0	0	1	1	1	0	0	0	0	1	1	1	0	0	1	1
776	6517612328505	68.2951	4	1	0	0	0	0	0	0	0	0	1	0	1	0	0	0	1
777	6517613238513	48.4212	2	0	0	1	1	1	1	0	0	0	1	1	1	0	0	1	2
778	6517613238564	54.6307	2	0	0	1	1	1	1	0	0	0	0	1	1	0	0	1	1
779	6517613238536	53.6992	2	0	0	1	1	1	1	0	1	0	1	1	1	0	0	1	2
780	6517613238618	33.0179	0	0	0	0	0	0	1	1	0	0	0	1	1	0	0	1	1
781	6517613238549	54.9897	3	0	0	1	1	0	0	0	1	0	1	0	1	0	0	1	1
782	6517613238549	64.5135	3	0	0	0	0	0	0	0	0	0	0	0	1	0	0	1	1
783	6517613238777	38.4327	1	1	0	1	1	1	1	0	0	0	0	1	1	0	0	2	1
784	6517613238581	50.0099	2	1	0	1	1	1	1	0	0	0	1	1	1	0	2	3	2
785	6517613238575	60.7	3	0		1	1	1	1	0	0	0	1	1	1	0	0	0	2
786	6517613238620	38.0287	1	0	1	0	0	0	0	1	0	1	1	1	1	0	3	2	1
787	6517613238600	65.8926	3	0		1	1	1	1	0	0	0	1	1	1	0	0	1	2
788	6517613238517	60.4653	3	0		1	1	1	1	0	0	0	1	1	1	0	0	1	2
789	6517613238521	58.3688	3	0		1	1	1	1	1	0	0	1	1	1	0	0	1	2
790	6517613238545	46.8139	2	1	0	1	1	1	1	0	0	0	1	1	1	0	2	1	2
791	6517613238534	39.2592	1	0	0	1	0	1	1	0	0	0	1	1	1	0	1	0	1
792	6517613238511	62.8941	3	0		1	1	1	1	1	0	0	1	1	1	0	0	0	2
793		34.2354	0	0	0	1	1	1	1	0	0	0	1	0	1	0	2	3	1
794	6517613247538	32.3743	1	1	1	1	1	1	1	0	0	0	1	1	1	0	0	1	2
795	6517613238698	40.8343	1	0	0	1	1	1	1	0	0	0	1	1	1	0	0	1	2
796	6517613238701	40.5335	1	0	1	1	1	1	1	1	0	0	0	1	1	0	0	2	2
797	6517613238578	49.3389	2	0	0	1	1	1	1	0	0	0	1	1	1	0	0	1	2
798	6517613248360	59.5982	3	0	0	1	1	1	1	1	0	0	1	1	1	0	0	1	2
799	6517613238509	40.8629	1	0	0	0	0	0	0	0	0	0	0	0	1	0	0	2	1
800	6517613238583	38.7138	1	0	0	1	1	1	1	1	0	0	1	1	1	0	1	1	2
801	6517613238585	49.627	2	0	0	0	1	1	1	0	0	0	1	1	1	0	0	0	1
802	6517613238532	47.9719	2	0	0	1	1	1	1	1	0	0	1	1	1	0	0	0	2
803	6517613238567	60.4156	3	1	0	0	0	0	1	0	0	0	0	0	1	0	0	0	1
804	6517613239178	40.1393	1	0	0	1	1	1	1	0	0	0	1	0	1	0	1	0	1
805	6517613008615	65.4504	3	0	1	1	1	1	1	0	0	0	1	1	1	0	0	0	2
806	6517613238936	59.0327	3	0	1	1	1	1	1	1	1	1	1	1	1	1	3	3	2
807	6517613248905	61.7879	3	0	1	1	1	1	1	0	0	0	1	0	1	2	1	3	1
808	6517613238948	36.6781	1	0	1	1	1	1	0	0	0	0	0	0	1	0	1	1	1
809	6517613242313	42.1538	1	0	0	1	1	1	1	0	0	0	1	0	0	0	0	1	1
810	6517613242340	38.1215	1	1	0	1	1	1	1	0	0	0	1	0	0	0	1	2	1
811		48.5056	2	1	1	1	1	1	1	0	0	0	1	0	1	0	1	2	1
812		49.389	2	1	0	1	1	1	1	0	0	0	1	0	1	0	1	2	1
813	6517613242287	32.0821	0	0	0	1	1	1	1	0	0	0	1	0	1	0	1	2	1
814	6517613242256	30.6062	0	0	0	1	1	1	1	0	0	0	1	0	1	0	0	1	1
815	6517613242351	37.8203	1	1	0	1	1	1	1	0	0	0	1	0	1	0	0	1	1
816	6517613242323	54.1173	2	0	1	1	1	1	1	0	0	0	1	0	1	0	0	2	1
817	6517613242311	39.5969	1	0	0	1	1	1	0	0	0	0	1	0	1	0	1	2	1
818	6517613242278	51.3233	2	0	0	1	1	1	1	0	0	0	1	0	1	0	1	2	1
819	6517613242289	33.5022	0	0	0	1	1	1	1	1	0	0	1	0	1	0	1	2	2
820	6517613242285	33.3781	0	0	0	1	1	1	1	1	0	0	1	0	1	0	1	2	2
821	6517613242326	32.4642	0	1	0	1	1	1	1	0	0	0	1	0	1	0	0	2	1
822	6517613242261	32.2823	0	0	1	1	1	1	1	0	0	0	1	0	1	0	0	1	1
823	6517613242307	38.9398	1	0	1	1	1	1	1	0	0	0	1	0	1	0	0	1	1
824	6517613242304	43.3689	2	0	1	1	1	1	1	0	0	0	1	0	1	0	1	2	1
825	6517613242276	35.3747	0	0	0	0	0	0	0	0	0	0	1	0	1	0	0	2	1
826	6517613242305	33.0068	0	0	0	1	1	1	0	0	0	0	1	0	1	0	1	2	1
827	6517613242282	53.7871	2	1	1	1	1	1	1	0	0	0	1	0	1	0	1	2	1
828	6517613242336	62.2887	3	1	1	1	1	1	1	0	0	0	1	0	1	0	0	2	1
829	6517613242297	73.3458	4	0	1	1	1	1	1	0	0	0	1	0	1	0	0	2	1
830	6517613242310	59.6685	3	1	0	1	1	1	1	0	0	0	0	1	1	0	2	2	1
831	6517613242300	48.1363	2	0	0	1	1	1	1	0	0	0	1	1	1	0	0	2	2
832	6517613242288	65.5444	4	0	0	1	1	1	1	0	0	0	1	0	0	0	0	2	1
833	2613295000057	33.2162	0	1	0	1	1	1	1	0	0	0	1	0	1	0	1	2	1
834	6517613245529	32.6684	0	0	0	1	1	1	1	0	0	0	1	1	1	0	2	2	2
835	6517613245568	49.5787	2	0	1	1	1	1	1	0	0	1	1	1	0	2	2	2	2
836	6517613245905	31.2648	0	0	1	1	1	1	1	0	0	0	1	1	1	1	1	0	2
837	6517613245693	56.3151	2	0	0	1	1	1	1	1	0	0	1	1	1	0	0	1	2
838	6517613245570	60.0307	3	1	1	1	1	1	1	0	0	0	1	0	1	0	1	1	1
839	6517613245941	31.3228	0	0	0	1	1	1	1	0	0	0	1	1	1	0	0	2	2
840	6517613012059	38.2155	1	0	1	1	1	1	1	1	0	0	1	0	1	0	0	1	2
841	6517613245692	58.6915	3	1	1	1	1	1	1	0	0	0	1	0	1	0	1	1	1
842	6517613245537	60.4509	3	0	1	1	1	1	1	0	0	0	1	1	1	0	1	1	2
843	6517613245957	60.8907	3	0	1	1	1	1	1	0	0	1	1	1	1	0	2	3	2
844	6517613245543	40.3907	1	0	0	1	1	1	1	0	0	0	1	1	1	0	2	1	2
845	6517613241627	38.1118	1	1	0	1	1	1	1	1	0	1	1	0	1	0	1	1	2
846	6517613006105	39.8697	1	1	0	1	1	1	1	0	0	1	1	1	1	0	0	2	2
847	6517613247246	39.6934	1	0	0	1	1	1	1	0	0	0	1	0	1	0	2	1	1
848	6517613245571	42.9442	1	0	1	1	1	1	1	0	0	1	1	1	0	0	1	2	2
849	6517613245542	48.5046	2	1	1	1	1	1	1	1	0	0	1	0	0	0	1	1	2
850	6517613245547	38.245	1	1	0	1	1	1	1	0	0	0	1	0	1	0	2	1	1
851	6517613245907	48.6908	2	0	1	1	1	1	1	0	0	0	1	1	1	0	0	1	2
852	6517613245970	42.1088	1	0	1	1	1	1	1	1	0	0	1	0	1	0	1	1	2
853	6517613245549	74.8144	4	0	0	1	1	1	1	1	0	0	1	0	1	0	0	1	2
854	6517613245955	53.3852	3	1	0	1	1	1	1	1	0	0	1	0	1	0	1	1	2
855	6517613245532	48.4706	2	1	1	1	1	1	1	0	0	0	1	1	1	0	0	2	2
856	6517613247242	31.3281	0	1	0	1	1	1	1	1	0	0	1	0	1	0	2	2	2
857	6517613242931	77.1855	4	1	1	1	1	1	1	0	0	0	1	1	1	0	0	2	2
858	6517613245534	52.6058	2	0	1	1	1	1	1	0	0	0	1	0	1	0	0	1	1
859	6517613245947	31.4265	0	0	0	1	1	1	1	0	0	1	1	1	1	0	2	1	2
860	6517613245993	39.0509	1	1	0	1	1	1	1	0	0	1	1	0	1	0	2	1	2
861		45.8831	2	0	0	1	1	1	1	0	0	0	1	0	1	0	1	1	1
862	6517613245608	43.7486	1	0	0	1	1	1	1	0	0	0	1	1	1	0	1	2	2
863	6517613245544	39.7716	1	0	0	1	1	1	0	0	0	0	1	0	1	0	1	2	1
864	6517613245548	38.6885	1	0	0	1	1	1	1	0	0	1	1	1	1	0	1	1	2
865	6517613245958	64.3528	4	0	1	1	1	1	1	0	0	1	1	1	1	0	0	2	2
866	6517613245546	61.28	3	0	1	1	1	1	1	0	0	0	1	1	1	0	0	1	2
867	6517613245545	38.8555	1	1	0	1	1	1	1	0	0	0	1	0	1	0	1	2	1
868	6517613012038	59.1972	3	1	1	1	1	1	1	0	0	1	1	1	1	0	1	1	2
869	6517613245972	37.7529	1	1	0	1	1	1	1	0	0	0	1	1	1	0	2	1	2
870	6517613012024	38.3412	1	1	0	1	1	1	1	0	0	0	1	1	1	0	0	3	2
871	6517613247205	40.9509	1	1	0	1	1	1	1	0	0	0	1	1	1	0	3	1	2
872	6517613245615	42.2846	1	0	0	1	1	1	1	0	0	1	1	1	1	0	1	1	2
873	6517613245969	40.6767	1	0	0	1	1	1	1	1	0	0	1	0	1	0	1	2	2
874	6517613247215	43.958	1	1	0	1	1	1	1	0	0	0	1	1	1	0	0	2	2
875	6517613245536	50.7875	2	1	0	1	1	1	1	0	0	0	1	0	1	0	2	1	1
876	6517613245614	40.4387	1	1	0	0	1	1	1	0	0	1	1	1	1	0	1	1	2
877	6517613245971	48.4992	2	0	1	1	1	1	1	0	0	0	1	0	1	0	0	1	1
878	6517613245690	56.3584	3	1	0	1	1	1	1	0	0	0	1	0	1	0	1	1	1
879	6517613245932	39.0016	1	1	0	1	0	1	1	0	0	0	1	1	1	0	0	0	1
880	6517613000004	30.7568	0	1	0	1	1	1	1	0	0	0	1	0	1	0	2	2	1
881	6517613243686	49.5718	2	1	0	1	1	1	1	0	0	0	1	0	1	0	1	1	1
882	6517613245567	64.7317	4	1	1	1	1	1	1	0	0	0	1	0	1	0	3	1	1
883	6517613245936	50.2641	2	0	1	1	1	1	1	0	0	0	1	1	1	0	0	2	2
884	6517613245923	49.2807	2	1	0	1	1	1	1	0	0	0	1	1	1	0	0	0	2
885	6517613247206	52.839	2	1	0	1	1	1	1	0	0	0	1	0	1	0	1	1	1
886	6517613245602	59.1734	3	1	0	1	1	1	1	1	0	0	1	0	1	0	1	1	2
887	6517613245605	37.258	1	1	0	1	1	1	1	0	0	1	1	1	1	0	1	1	2
888	6517613245951	48.5381	2	1	1	1	1	1	1	0	0	0	1	1	1	0	2	2	2
889	6517613000060	31.7185	0	0	1	1	1	1	1	0	0	1	1	1	1	0	3	2	2
890	6517613006553	61.0903	3	0	1	1	1	1	1	0	0	1	1	1	1	0	0	1	2
891	6517613245996	39.3408	1	1	0	1	1	1	1	0	0	1	1	1	1	0	3	1	2
892	6517616006545	37.0176	1	0	0	1	1	1	1	1	0	0	1	1	1	0	2	1	2
893	6517613245533	46.83	2	1	1	1	1	1	1	0	0	0	1	1	1	0	1	2	2
894	6517613245967	40.0046	1	0	0	1	1	1	1	0	0	1	1	1	1	0	2	1	2
895	6517613245526	60.5013	3	0	0	1	1	1	1	0	0	0	1	1	1	0	1	1	2
896	6517613012037	40.3325	1	0	0	1	1	1	1	0	0	0	1	1	1	0	0	2	2
897	6517613245965	53.7399	2	1	0	0	0	1	1	0	0	1	0	0	1	0	1	2	1
898	6517613245613	53.0991	2	1	1	1	1	1	1	0	0	0	1	1	1	1	2	2	2
899	6517613245966	45.1645	2	1	1	1	1	1	1	0	0	0	1	1	1	0	3	1	2
900	6517613245949	44.0304	1	0	0	1	1	1	1	1	0	0	1	1	1	0	2	3	2
901	6517613245694	40.4483	1	0	1	1	1	1	1	0	0	1	1	1	1	0	2	1	2
902	6517613247219	42.4449	1	1	0	1	1	1	1	0	0	1	1	1	1	0	0	1	2
903	6517613245617	41.6343	1	0	0	1	1	1	1	0	0	0	1	0	1	0	1	1	1
904	6517613245691	42.5114	1	0	0	1	1	1	1	1	0	0	1	0	1	0	1	1	2
905	6517613245222	54.953	3	1	0	1	1	1	1	1	0	0	1	0	1	0	2	1	2
906	6517613245263	40.0372	1	1	0	1	1	1	1	1	0	0	1	1	1	0	2	1	2
907	6517613245912	58.202	3	0	1	1	1	1	1	0	0	0	1	1	1	0	0	2	2
908	6517613011245	49.2233	2	0	0	1	1	1	1	1	0	0	1	1	1	0	0	1	2
909	6527606115246	31.9416	0	0	1	1	1	1	1	0	0	1	1	1	1	0	2	1	2
910	6517613245781	46.309	2	0	1	1	1	1	1	0	0	1	1	1	1	0	0	1	2
911	6517613245874	40.7139	1	0	0	1	1	1	1	0	0	0	1	0	1	0	0	1	1
912	6517613245878	49.0436	2	0	1	1	1	1	1	0	0	0	1	0	1	0	0	2	1
913	6517613245844	37.5455	1	0	0	1	1	1	1	1	0	0	1	1	1	0	1	1	2
914	6517613245850	38.4833	1	0	0	1	1	1	1	0	0	1	1	1	1	0	1	1	2
915		37.9899	1	0	0	1	1	1	1	1	0	0	1	0	1	0	1	2	2
916		49.5476	2	1	0	1	1	1	1	0	0	1	0	0	1	0	2	1	1
917	6517613245982	50.9751	2	1	0	1	1	1	1	0	0	1	1	1	1	0	1	3	2
918	6517613247210	36.5956	1	1	1	1	1	1	1	0	0	0	1	1	1	0	1	0	2
919	6517613245722	41.1892	1	1	0	1	1	1	1	0	0	0	1	1	1	0	2	2	2
920	6517613245976	38.59	1	0	1	1	1	1	1	0	0	0	1	0	1	0	1	2	1
921	6517613245709	42.8588	1	0	1	1	1	1	1	0	0	0	1	1	1	0	0	2	2
922	6517613245708	38.5247	1	1	0	1	1	1	1	0	0	1	1	1	1	0	2	2	2
923	6517613245710	75.5714	4	0	1	1	1	1	1	0	0	0	1	1	1	0	1	2	2
924	6517613245956	59.3982	3	0	1	1	1	1	1	0	0	0	1	0	1	0	1	2	1
925	6517613245602	62.536	3	0	1	1	1	1	1	0	0	0	1	1	1	0	0	1	2
926	6517613245853	41.4211	1	0	1	1	1	1	1	0	0	1	1	1	1	0	0	1	2
927	6517613245877	31.5577	0	0	0	1	1	1	1	0	0	0	1	0	1	0	1	2	1
928	6517613245804	64.7263	4	0	1	1	1	1	1	0	0	0	1	0	1	0	0	3	1
929	6517613245581	54.7062	2	1	1	1	1	1	1	0	0	0	1	0	1	0	3	1	1
930	4110947158501	49.6833	2	0	0	1	1	1	1	1	0	0	1	1	1	0	0	1	2
931	6517613245869	73.7863	4	0	1	1	1	1	1	1	0	0	0	1	1	0	0	2	2
932	6517613245807	39.5346	1	0	0	1	1	1	1	0	0	0	1	0	1	0	0	1	1
933	6517613245803	38.4602	1	1	1	1	1	1	1	0	0	1	1	1	1	0	0	1	2
934	6517620228386	44.3414	2	1	1	1	1	1	1	0	0	0	1	1	1	0	0	1	2
935	6517613245233	52.3341	2	0	1	1	1	1	1	0	0	0	1	1	1	0	1	1	2
936	6517613245859	31.5536	0	0	0	1	1	1	1	0	0	1	1	1	1	0	1	1	2
937	6517613245855	49.8003	2	1	0	1	1	1	1	0	0	0	1	1	1	0	1	1	2
938	6517613245938	39.8057	1	1	0	1	1	1	1	0	0	1	1	1	1	0	1	2	2
939	6517613245883	45.7219	2	1	1	1	1	1	1	0	0	0	1	0	1	0	1	2	1
940	6517613245848	40.7383	1	0	1	1	1	1	1	0	0	1	1	1	1	0	1	2	2
941	6517613245903	49.9578	2	1	1	1	1	1	1	0	0	0	1	0	0	0	1	2	1
942	6517613245857	37.8379	1	0	0	1	0	1	1	0	0	0	1	0	1	0	1	2	1
943	6517613245851	57.0417	3	1	1	1	1	1	0	0	0	0	1	0	0	0	3	2	1
944	6517613245828	40.8184	1	1	1	1	1	1	1	0	0	1	1	1	1	2	1	1	2
945	6517613245776	32.1665	0	0	0	1	1	1	1	0	0	1	1	1	1	0	3	2	2
946	6517613245809	56.5415	3	0	1	1	1	1	1	0	0	0	1	1	1	0	0	1	2
947	6517613245865	57.9914	3	0	0	1	1	1	1	0	0	0	0	0	1	0	0	1	1
948	6517613245849	39.4483	1	0	0	1	1	1	1	0	0	0	1	1	1	0	0	0	2
949	6517613245785	30.1402	0	0	1	1	1	1	1	0	0	1	1	1	1	0	1	1	2
950	6517613245811	40.0133	1	0	0	1	1	1	1	0	0	0	1	1	1	0	2	2	2
951	6517613247216	49.5798	2	1	0	1	1	1	1	0	0	0	1	1	1	0	2	1	2
952	6517613245897	61.7099	3	1	0	1	1	1	1	0	0	0	1	1	1	0	1	1	2
953	6517613245854	45.3272	2	0	1	1	1	1	1	0	0	0	1	1	1	0	0	1	2
954	6517613245926	43.3546	1	0	0	1	1	1	1	0	0	0	1	0	1	0	1	2	1
955	6517613245871	39.4161	1	1	0	1	1	1	1	0	0	0	1	0	1	0	1	2	1
956	6517613245774	40.5685	1	0	1	1	1	1	1	0	0	0	1	1	1	0	1	2	2
957	6517613545782	40.7208	1	0	0	1	0	0	1	0	0	0	1	0	1	0	1	2	1
958	6517613245810	39.2261	1	0	1	1	1	1	1	0	0	1	1	1	1	0	1	2	2
959	6517613005502	41.8567	1	0	0	1	1	1	1	0	0	0	1	0	1	0	1	2	1
960	6517613245995	50.2556	2	1	0	1	1	1	1	0	0	0	1	1	1	0	0	1	2
961	6517613245986	38.9792	1	0	1	1	1	1	1	0	0	1	1	1	1	0	1	3	2
962	6517613245978	51.9217	2	0	1	1	1	1	1	0	1	1	1	1	1	0	2	3	2
963	6517613245973	40.6191	1	0	1	1	1	1	1	0	0	0	1	1	1	0	1	2	2
964	6517613705498	38.8091	1	0	1	1	1	1	1	0	0	1	1	1	1	0	1	2	2
965	6517620238172	39.575	1	0	1	1	1	1	1	0	0	0	1	0	1	0	2	2	1
966	6517620000006	41.103	1	0	1	1	1	1	1	0	0	0	1	0	1	0	3	2	1
967	6517613245707	59.2481	3	0	1	1	1	1	1	0	0	1	1	1	1	0	2	3	2
968	6517613247243	41.1399	1	0	1	0	1	1	1	1	0	0	0	0	1	0	0	2	1
969	6517613245981	51.5764	2	0	0	1	1	1	1	1	0	0	1	1	1	0	1	1	2
970	6517613247237	31.3728	0	0	1	1	1	1	1	0	0	0	1	1	1	2	2	0	2
971	6517613245699	48.2941	2	0	1	1	1	1	1	0	0	0	1	1	1	1	0	1	2
972	6517613005496	53.8609	2	1	1	1	1	1	1	0	0	0	1	1	1	2	2	2	2
973		57.583	3	1	1	1	1	1	1	0	0	0	1	1	1	0	2	1	2
974	6517613245523	54.3884	2	0	1	1	1	1	1	0	0	0	1	0	1	0	2	2	1
975	6517613240326	39.8429	1	0	0	1	1	1	1	0	0	0	1	1	1	0	2	3	2
976	6517613240514	67.6642	4	1	1	0	0	0	0	0	0	0	1	0	1	0	1	3	1
977	6517613240507	64.1571	3	0		0	0	0	0	0	0	0	0	0	0	0	1	3	1
978	6517613240511	60.9182	3	0	0	0	0	0	0	0	0	0	1	0	0	0	1	3	1
979	6517613240333	51.4312	2	1	1	1	1	1	1	0	0	0	1	1	0	0	3	2	2
980	6517613240343	71.1652	4	1	0	1	1	1	1	0	0	0	1	0	1	0	0	1	1
981	6517613240331	56.2351	3	0		0	1	1	1	0	0	0	1	0	1	0	0	1	1
982	6517613247409	67.0697	3	0	0	0	0	1	1	0	0	0	1	0	0	0	0	0	1
983	6517613240342	62.5479	3	1	1	0	1	1	1	0	0	0	1	0	1	0	0	2	1
984	6517613240340	73.099	4	1	1	1	1	1	1	0	0	0	1	1	1	0	0	2	2
985	6517613240327	61.3185	3	0	0	1	1	1	1	0	0	0	1	1	1	0	1	2	2
986	6517613240336	58.255	3	1	0	1	1	1	1	0	0	0	1	0	1	0	0	2	1
987	6517613240333	79.5651	4	0	0	0	0	1	0	0	0	0	1	0		0	0	1	1
988	6517613240337	47.2351	2	0	1	0	0	1	1	0	0	0	1	0	1	0	0	0	1
989	6517613240323	43.1644	1	0	0	1	1	1	1	0	0	0	1	0	1	0	0	2	1
990	6517613240328	48.4049	2	0	0	1	1	1	1	0	0	0	1	1	1	0	0	2	2
991	6517613247410	65.3704	4	1	1	0	1	1	1	0	0	0	1		1	0	2		1
992	6517613240470	60.5391	3	1		1	1	1	1	0	0	0	1	1	1	0	0	1	2
993	6517613240960	55.3677	3	1	1	1	1	1	1	0	0	0	1	0	1	0	2	1	1
994	6517613240970	72.2237	4	1	1	1	1	1	1	0	0	0	1	0	0	0	0	0	1
995	6517613248012	72.7326	4	1	1	1	1	1	1	0	0	1	0	0	1	0	0	1	1
996	6517613240132	61.5251	4	1	1	1	1	1	1	0	0	0	1	0	1	0	2	3	1
997	6517613240481	58.3876	3	0	0	0	0	0	0	0	0	0	1	0	1	0	0	2	1
998	6517613240901	52.5124	2	0	1	0	1	1	1	0	0	0	1	0	1	2	0	0	1
999	6517613240474	42.0617	1	0	0	0	0	0	0	0	0	0	1	0	0	0	2	1	1
1000	6517613240650	36.0362	1	0	0	0	0	0	0	0	0	0	1	0	1	0	2	2	1
1001	6517613240664	68.0605	3	0	0	0	0	0	0	0	0	0	0	0	1	0	0	1	1
1002	6517613240802	52.5719	2	0	0	0	0	0	0	0	0	0	0	0	0	0	0	2	1
1003	6517613248007	39.8419	1	0	0	0	0	0	0	0	0	0	1	0	0	0	1	0	1
1004	6517613240406	57.9048	3	0	1	0	0	1	1	0	0	0	1	1	1	0	0	0	1
1005	6517613240413	65.9089	4	0	1	1	1	1	0	0	0	0	1	0	0	0	1	0	1
1006	6517613240395	74.4289	4	1	0	1	1	1	1	0	1	1	1	1	1	0	3	2	2
1007		77.7904	4	0	0	0	0	0	0	0	0	0	0	0	0	0	1	3	1
1008	6517613240457	64.8912	4	1	1	0	0	1	1	0	0	0	1		0	0	2		1
1009	6517613240815	60.0312	3	0	0	0	0	0	0	0	0	0	0	0	0	0	0	2	1
1010	6517613240466	61.7452	3	0	0	0	0	0	0	0	0	0	0	0	0	0	0	1	1
1011	6517613240422	39.834	1	0	1	0	0	1	1	0	0	0	1		1	0	2	2	1
1012	6517613240401	45.0116	2	0	0	1	1	1	0	0	0	0	1	0	0	0	3	3	1
1013	6517613240655	70.6022	4	0	0	0	0	0	0	0	0	0	1	0	0	0	1	0	1
1015	6517613240404	52.4318	2	0	0	1	1	1	1	1	1	1	1	1	1	0	0	1	2
1016	6517613247452	47.5818	2	1	1	0	1	1	1	0	0	0	1	1	1	0	0	2	1
1017	6517613240251	60.15	3	0	1	1	1	1	1	1	1	1	1	1	0	1	1		2
1018	6517613240144	32.0119	0	0	0	1	1	1	1	0	0	0	1	0	1	0	1	2	1
1019	6517613246712	41.5866	1	1	0	0	0	0	0	0	0	0	0	0	0	0	2	1	1
1020	6517613240137	41.3991	1	0	0	1	1	1	1	0	0	0	1	0	1	0	0	3	1
1021	6517613240346	48.3512	2	1	0	0	1	1	1	0	0	0	1	0	1	0	0	0	1
1022	6517613240652	42.2263	1	0	0	0	0	0	0	0	0	0	0	0	0	0	0	2	1
1023	6517613240376	40.6925	1	0	0	0	0	0	1	0	0	0	0	0	1	0	1	1	1
1024	6517613240367	33.0947	0	0	0	1	1	1	1	0	0	0	1	0	1	0	2	2	1
1025	6517613247473	73.2842	4	0	0	0	1	1	1	0	0	0	0	1	1	0	0	2	1
1026	6517613248024	66.1531	4	1	1	1	1	1	1	0	0	0	1	0	0	0	1	1	1
1027	6517613240351	38.513	1	0	0	1	1	1	1	0	0	0	1	0	1	0	1	1	1
1028	6517613240887	33.3382	0	0	1	1	1	1	1	0	0	0	1	0	1	0	0	3	1
1029	6517613240554	58.2638	3	0	0	0	0	0	0	0	0	0	0	0	0	0	0	0	1
1030	6517613240374	39.2077	1	0	0	0	1	1	1	0	0	0	1	0	1	0	1	1	1
1031	6517613240365	68.817	4	0	0	1	1	0	1	0	0	0	0	0	1	0	0	1	1
1032	6517613240259	47.018	2	0	0	1	1	1	1	1	1	1	1	1	1	0	0	2	2
1033	6517613248013	56.6865	3	1	0	0	0	0	0	0	0	0	0	0	0	0	0	1	1
1034	6517613240682	65.0776	4	0	1	1	1	1	1	0	0	0	1	0	1	0	0	3	1
1035	6517613240544	59.5106	3	0	0	0	0	0	0	0	0	0	0	0	0	0	0	2	1
1036	6517613240907	38.6676	1	0	1	1	1	1	1	0	0	0	1	0	1	2	0	0	1
1037	6517613240903	46.4597	2	0	0	0	1	1	1	0	0	0	1	0	1	0	1	1	1
1038	6517613240888	37.8102	1	1	0	1	1	1	1	0	0	0	1	0	1	0	1	3	1
1039	6517613247479	65.1343	3	1	0	0	0	1	1	0	0	0	1	0	1	0	0	1	1
1040	6517613240885	30.8858	0	0	0	1	0	0	1	0	0	0	1	0	1	0	1	3	1
1041	6517613247412	49.3755	2	0	1	0	1	1	1	0	0	0	1	0	1	1	0	1	1
1042		55.4678	2	0	0	0	0	0	0	0	0	0	0	0	0	0	0	0	1
1043	6517613240755	42.0067	1	1	1	1	1	1	1	0	0	0	0	0	1	0	2	0	1
1044	6517613240410	31.5132	0	0	0	0	0	0	0	0	0	0	0	0	0	0	1	2	1
1045	6517613240386	30.8608	0	1	0	1	1	1	1	0	0	0	1	1	1	0	3	2	2
1046	6517613240307	37.9351	1	0	0	0	0	0	0	0	0	0	1	0	1	0	1	0	1
1047	6517613240964	62.3657	3	0	0	1	1	1	1	0	0	0	1	0	1	0	2	1	1
1048	6517613247420	58.8797	3	1	0	0	0	1	1	0	0	0	1	1	1	0	2	3	1
1049	6517613240999	60.4719	3	0	0	1	1	1	1	0	0	0	1	0	1	0	1	1	1
1050	6517613240285	49.7867	2	1	0	1	1	1	1	0	0	0	1	0	1	0	0	0	1
1051	6517613240730	50.492	2	0	0	0	1	1	1	0	0	0	1	1	0	0	0	2	1
1052	6517613240968	31.882	0	0	0	0	1	1	1	0	0	0	1	1	0	0	2		1
1053		59.0822	3	1	0	1	1	1	1	0	0	0	1	0	1	0	3	3	1
1054	6517613240724	75.909	4	0	0	0	0	0	1	0	0	0	1	0	1	0	0	1	1
1055	6517613240227	58.1554	3	0	0	1	1	1	1	0	0	0	1	0	1	0	1	2	1
1056	6517613240235	63.6043	3	0	0	1	1	1	1	0	0	0	1	1	1	0	1	1	2
1057	6517613240712	62.5621	3	1	0	1	1	1	1	0	0	0	1	0	0	0	0	0	1
1058	6517613240502	34.8905	1	0	0	1	1	1	0	0	0	0	1	0	1	0	1	3	1
1059	6517613240228	31.9702	0	0	0	1	1	1	1	0	0	0	1	0	1	0	0	0	1
1060	6517613240972	48.5816	2	0	0	0	1	1	1	0	0	0	1	1	1	0	1	0	1
1061	6517613240305	37.7763	1	0	0	0	0	0	0	0	0	0	1	0	0	0	2	1	1
1062	6517613240319	42.8531	1	0	0	0	0	0	0	0	0	0	0	0	0	0	0	1	1
1063	6517613240557	38.2713	1	0	0	0	0	0	0	0	0	0	1	0	0	0	0	2	1
1064	6517613240974	43.6975	2	0	0	1	1	1	1	0	0	0	1	1	1	0	1	0	2
1065	6517613240220	45.8225	2	0	0	1	1	1	1	0	0	0	1	1	1	0	0	1	2
1066	6517613240263	32.4557	0	0	0	1	1	1	1	0	0	0	1	0	1	0	2	1	1
1067	6517613240965	43.2849	1	0	0	1	1	1	1	0	0	0	1	0	1	0	3	1	1
1068	6517613248038	56.1463	3	0	1	1	1	1	1	0	0	0	1	1	1	0	1	1	2
1069	6517613240911	38.9657	1	0	0	1	1	1	1	0	0	0	1	0	1	0	2	2	1
1070	6517613240211	47.5214	2	1	0	1	1	1	1	0	0	0	1	0	1	0	1	1	1
1071	6517613240983	50.3838	2	1	0	0	1	1	1	0	0	0	1	1	1	0	0	1	1
1072	3313060900917	46.7729	2	1	0	0	0	0	0	0	0	0	0	0	0	0	1	0	1
1073	6517613248037	65.5476	4	1	1	1	1	1	1	1	1	1	1	1	1	2	0	1	2
1074	6517613241000	78.7847	4	0	0	1	1	1	1	0	0	0	1	0	1	0	0	0	1
1075	6517613240233	48.9367	2	0	0	1	1	1	1	0	0	0	1	1	1	0	1	0	2
1076	6517613240548	38.441	1	0	1	0	1	0	1	0	0	0	1	0	0	0	1	3	1
1077	6517613240713	30.7062	0	0	0	1	1	1	1	0	0	0	1	0	0	0	0	0	1
1078	6517613248019	61.5377	3	1	1	1	1	1	1	0	0	0	1	0	0	0	0	3	1
1079	6517613246768	50.0578	3	1	0	0	0	0	0	0	0	0	1	0	0	0	0	1	1
1080	6517613248025	42.238	1	1	0	0	0	0	0	0	0	0	0	0	0	0	3	1	1
1081	6517613240681	39.543	1	0	1	0	1	1	1	0	0	0	1	0	0	0	0	1	1
1082	6517613240870	39.9261	1	0	1	1	1	1	1	0	0	0	0	1	1	0	3	1	1
1083	6517613240430	46.7082	2	0	0	0	0	0	0	0	0	0	0	0	0	0	0	1	1
1084	6517613240479	41.2849	1	1	1	0	0	1	1	0	0	0	1	1	1	0	2	2	1
1085	6517613240142	59.883	3	1	0	0	0	1	1	0	0	0	0	1	1	0	1	0	1
1086	6517613240909	77.9996	4	0	1	1	1	1	1	0	0	0	1	0	1	2	0	2	1
1087	6517613240950	30.2834	0	0	0	1	1	1	1	0	0	0	1	0	0	0	2	2	1
1088	6517613240673	50.7114	2	0	0	0	0	0	0	0	0	0	0	0	1	0	1	1	1
1089	6517613240428	58.3395	3	0	1	0	0	0	0	0	0	0	1	0	0	2	1	1	1
1090	6517613240545	39.1331	1	0	0	0	0	0	0	0	0	0	0	0	0	0	1	1	1
1091	6517613240135	49.7023	2	0	0	0	1	1	0	0	0	0	0	0	1	0	0	0	1
1092	6517613240668	42.9593	1	0	0	1	1	1	0	0	0	0	1	0	1	0	0	1	1
1093	6517613240390	30.7006	0	0	1	1	1	1	1	0	0	0	1	1	1	0	3	0	2
1094	5651761300483	67.5325	4	0	0	1	1	1	1	0	0	0	1	0	0	0	0	0	1
1095	6517613240441	63.3903	4	0	0	0	0	0	0	0	0	0	0	0	0	0	0	2	1
1096	6517613240176	62.5494	3	1	0	1	1	1	1	0	0	0	1	0	1	0	1	2	1
1097	6517613240130	62.2698	3	1	0	1	1	1	1	0	0	0	1	0	1	0	0	0	1
1098	6517613240497	39.8591	1	0	0	0	0	0	0	0	0	0	1	0	0	0	0	0	1
1099	6517613240460	60.2141	3	0	0	1	0	0	0	0	0	0	0	0	0	0	1	0	1
1100	6517613240431	64.9995	3	0	0	0	0	0	0	0	0	0	0	0	0	0	0	2	1
1101	6517613240364	67.7436	4	1	0	0	0	1	0	0	0	0	1	0	1	0	2	1	1
1102	6517613240933	38.6552	1	1	0	0	0	0	0	0	0	0	0	0	1	0	0	0	1
1103	6517613247497	63.2108	4	0	0	1	1	1	1	0	0	0	1	0	1	0	0	1	1
1104	6517613247406	64.1443	4	0	0	1	1	1	1	0	0	0	1	0	1	0	0	2	1
1105	6517613240962	75.9867	4	0	0	0	0	0	0	0	0	0	1	0	0	0	1	1	1
1106	6517613240438	57.5846	3	0	0	0	1	1	0	0	0	0	1	0	0	0	0	0	1
1107	6517613240368	30.0023	0	0	0	1	1	1	1	0	0	0	1	0	1	0	0	2	1
1108	6517613240663	49.8151	2	1	0	1	0	0	0	0	0	0	1	0	0	0	2	2	1
1109	6517613240369	54.83	3	0	0	1	1	1	1	0	0	0	1	0	1	0	1	2	1
1110	6517613240493	50.9678	2	1	0	0	0	1	1	0	0	0	0	0	1	0	0	0	1
1111	6517613240961	49.2124	2	0	0	1	1	1	0	0	0	0	1	0	0	0	1	1	1
1112	6517613240383	56.7275	3	0	0	1	1	1	1	0	0	0	1	0	1	0	0	2	1
1113	6517613246730	61.6898	3	0	1	1	1	1	0	0	0	0	1	0	1	2	1	0	1
1114	6517613240475	48.565	2	0	0	1	1	1	0	0	1	1	0	0	1	0	0	1	1
1115	6517613000007	50.2694	2	0	0	0	0	0	0	0	0	0	1	0	0	0	1	0	1
1116	6517613240671	36.7862	1	0	0	0	0	0	0	0	0	0	0	0	0	0	1	0	1
1117	6517613240447	47.0901	2	0	0	0	0	0	0	0	0	0	0	0	1	0	1	0	1
1118	6517613240145	51.3252	2	0	0	1	1	1	1	0	0	0	1	0	1	0	1	1	1
1119	6517613240366	40.7836	1	0	0	1	1	1	1	0	0	0	1	0	1	0	0	1	1
1120	6517613240427	53.2509	2	0	0	0	0	0	0	0	0	0	0	0	0	0	0	1	1
1121	6517613240432	51.7658	2	0	0	1	1	0	0	0	0	0	1	0	0	0	1	3	1
1122	6517613240426	36.8206	1	0	0	0	0	0	0	0	0	0	0	0	0	0	0	1	1
1123	6517613240363	51.5853	2	1	0	1	1	1	1	0	0	0	1	1	1	0	3	2	2
1124	6517613240679	40.1811	1	0	0	1	1	1	1	0	0	0	1	0	0	0	0	2	1
1125	6517613247468	52.2898	3	1	0	0	0	0	0	0	0	0	0	0	0	0	1	2	1
1126	6517613240278	40.0201	1	0	0	0	1	1	1	0	0	0	1	1	1	0	0	0	1
1127	6517613240263	41.0723	1	1	0	1	1	1	1	0	0	0	1	1	1	0	0	1	2
1128	6517613246735	76.0247	4	0	0	0	0	0	0	0	0	0	0	0	0	0	0	1	1
1129	6517613248023	66.6311	4	1	0	0	0	0	0	0	0	0	0	0	0	0	3	1	1
1130	6517613240700	57.9755	3	0	0	0	0	0	0	0	0	0	1	0	0	0	2	0	1
1131	6517613240394	46.7368	2	1	0	1	1	1	1	0	1	1	1	1	1	0	3	2	2
1132	6517613247347	62.2053	3	1	0	0	0	0	0	0	0	0	0	0	0	0	0	2	1
1133	6517613240323	65.7697	4	1	0	1	1	1	1	0	0	0	1	0	1	0	0	3	1
1134	6517613240677	50.2045	2	1	0	1	1	1	1	0	0	0	1	0	1	0	1	1	1
1135	6517613240449	51.3314	2	1	0	1	1	1	0	0	0	0	0	0	1	0	1	3	1
1136	6517613246763	46.1237	2	1	0	0	0	0	0	0	0	0	0	0	0	0	0	0	1
1137	6517613240355	55.2704	2	1	0	1	1	1	1	0	0	0	1	0	1	0	1	2	1
1138	6517613240313	45.4435	2	0	1	1	1	1	1	1	1	1	1	1	0	2	2	3	2
1139	6517613240253	57.5911	2	0	0	1	1	1	1	0	0	0	1	1	1	0	1	0	2
1140	6517613246268	48.2996	2	1	0	1	1	1	1	0	0	0	1	0	1	0	0	1	1
1141	6517613240266	38.6579	1	0	0	1	1	1	1	0	0	0	1	0	1	0	0	2	1
1142	6517613247421	48.5048	2	0	0	1	1	1	1	0	0	0	1	0	1	0	0	2	1
1143	6517613240252	49.1737	2	0	0	0	0	0	0	0	0	0	0	0	0	0	0	3	1
1144	6517613238677	42.6509	1	0	0	1	1	1	1	0	0	1	1	1	1	0	3	0	2
1145	6517613240405	77.8717	4	1	0	0	0	1	1	0	0	0	1	1	1	0	0	0	1
1146	6517613240261	53.7827	2	0	0	0	1	0	1	0	0	0	1	1	1	0	0	0	1
1147	6517613240262	39.5014	1	0	0	1	1	1	1	0	0	1	1	1	1	0	1	1	2
1148	6517613240190	51.4338	2	0	0	1	1	1	1	0	0	0	1	1	1	0	0	0	2
1149	6517613246424	60.6825	3	0	0	0	0	0	0	0	0	0	0	0	0	0	0	1	1
1150	6517613240704	44.3463	2	0	0	0	0	0	0	0	0	0	1	0	0	0	0	1	1
1151	6517613240195	40.2032	1	0	0	0	0	0	0	1	0	0	0	1	1	0	0	0	1
1152	6517613240188	43.5563	2	1	0	1	1	1	1	0	0	0	1	1	1	0	1	0	2
1153	6517613246420	57.6065	3	0	0	0	0	0	0	0	0	0	1	0	0	0	0	0	1
1154	6517613240324	39.9077	1	0	0	0	0	0	0	0	0	0	0	0	0	0	0	0	1
1155	6517613248021	63.9438	4	1	0	0	0	0	0	0	0	0	1	0	0	0	0	1	1
1156	6517613240260	41.9573	1	0	0	1	1	1	1	0	0	0	1	0	1	0	0	0	1
1157	6517613240051	53.3516	2	0	0	0	0	1	1	0	0	0	1	0	0	0	0	0	1
1158	6517613240126	52.8801	2	0	0	0	0	0	1	0	0	0	1	0	1	0	0	0	1
1159	6517613240731	73.1305	4	0	0	1	1	1	1	0	0	0	1	0	1	0	0	1	1
1160	6517613240062	69.7151	4	0	0	0	0	1	1	0	0	0	1	0	0	0	0	1	1
1161	6517613240225	49.7454	2	0	0	1	1	1	1	0	0	0	1	0	0	0	1	0	1
1162	6517613240724	49.5555	2	0	0	0	0	1	1	0	0	0	1	1	1	0	1	2	1
1163	6517613240592	68.4737	4	0	0	1	1	1	1	0	0	0	1	0	1	0	0	3	1
1164	6517613247396	63.0882	3	0	0	1	1	1	1	0	0	0	1	0	1	0	0	0	1
1165	6517613240590	37.4648	1	0	0	1	1	1	1	0	0	0	1	0	1	0	2	3	1
1166	6517613240110	73.7967	4	1	0	0	0	0	0	0	0	1	1	1	1	0	0	2	1
1167	6517613240597	60.2689	4	0	0	1	1	1	1	0	0	0	1	1	1	0	0	1	2
1168	6517613246743	60.6486	3	1	0	1	1	1	1	0	0	0	1	0	0	0	0	0	1
1169	6517613240008	69.8938	4	0	0	0	0	0	0	0	0	0	1	1	1	0	0	2	1
1170	6517613246781	56.4397	2	1	0	1	1	1	0	0	0	0	1	1	1	0	2	2	1
1171	6517613240084	72.6576	4	1	0	0	0	0	0	0	0	0	1	0	1	0	0	2	1
1172	6517613245009	68.6224	4	1	0	1	1	1	0	0	0	0	1	0	1	0	0	2	1
1173	6517613240981	62.872	3	0	0	1	1	1	1	0	0	0	1	0	0	0	0	0	1
1174	6517613246744	62.6728	3	1	0	1	1	1	1	0	0	0	1	1	1	0	0	2	2
1175	6517613240115	39.5922	1	0	0	0	0	0	0	0	0	0	0	0	0	0	0	2	1
1176	6517613240302	46.5456	2	0	0	0	0	0	0	0	0	0	1	0	0	0	0	1	1
1177	6517613247393	38.3044	1	0	0	0	0	0	0	0	0	0	0	0	1	0	0	2	1
1178	6517613240123	54.8187	3	1	0	0	0	0	0	0	0	0	0	0	1	0	0	1	1
1179	6517613240535	56.1283	3	1	0	0	0	0	0	0	0	0	1	0	0	0	1	2	1
1180	6517613240095	70.07	4	1	0	0	0	0	0	0	0	0	1	0	1	0	0	2	1
1181	6517613247392	62.293	3	1	0	0	0	0	1	0	0	0	1	0	1	0	0	0	1
1182	6517613240532	61.0653	3	1	0	0	0	0	0	0	0	0	1	0	0	0	1	2	1
1183	6517613240124	41.1841	1	0	0	1	1	0	0	0	0	0	0	0	1	0	0	2	1
1184	6517613240013	41.1922	1	1	0	1	1	1	1	0	0	0	1	1	1	0	1	2	2
1185	6517613240072	69.9105	4	0	0	1	1	1	1	0	0	0	1	1	1	0	0	0	2
1186	6517613240069	61.2082	4	1	0	0	0	1	1	0	0	0	1	1	1	0	1	2	1
1187	6517613240066	61.5137	3	0	0	0	1	1	1	0	0	0	1	0	1	0	1	2	1
1188	6517613240092	69.2434	4	0	0	0	0	0	1	0	0	0	1	0	0	0	0	1	1
1189	6517613240102	36.1475	1	0	0	1	1	1	0	0	0	0	0	0	1	0	2	2	1
1190	6517613240050	66.7203	3	1	0	1	1	1	1	0	0	0	1	0	0	0	0	2	1
1191	6517613240019	47.0441	2	1	0	1	1	1	1	0	0	0	1	0	1	0	1	2	1
1192	6517613247281	41.5215	1	1	0	0	0	1	1	0	0	0	1	1	1	0	3	2	1
1193	6517613240391	45.0997	2	1	0	1	1	0	0	0	0	0	1	0	0	0	1	1	1
1194	6517613240120	49.5673	2	0	0	0	0	0	0	0	0	0	0	0	1	0	0	1	1
1195	6517613240539	45.9852	2	0	0	0	0	0	0	0	0	0	1	0	0	0	2	1	1
1196	6517613247283	59.2872	3	1	0	1	1	1	1	0	0	0	1	0	1	0	3	3	1
1197	6517613240027	70.5896	4	0	0	0	0	1	1	0	0	0	1	1	1	0	0	2	1
1198	6517613240056	64.3129	3	0	0	0	0	1	1	0	0	0	1	0	1	0	0	1	1
1199	6517613240165	50.0046	2	1	0	0	0	0	0	0	0	0	1	1	1	0	0	2	1
1200	6517613240083	48.7735	2	1	0	1	1	1	1	0	0	0	1	1	1	0	2	2	2
1201	6517613240082	40.763	1	0	0	1	1	1	1	0	0	0	0	1	1	0	0	0	1
1202	6517613247362	42.5356	1	0	0	1	1	1	1	0	0	0	1	0	0	0	0	0	1
1203	6517613240039	41.0044	1	0	0											0	0	0	1
1204	6517613240542	50.2705	2	0	0	0	0	0	0	0	0	0	1	0	0	0	1	1	1
1205	6517613240057	53.7823	2	0	0	0	0	1	1	0	0	0	1	1	1	0	1	2	1
1206	6517613240004	73.3592	4	1	0	1	1	1	1	0	0	0	1	1	1	0	0	2	2
1207	6517613240041	60.8995	3	0	0	0	1	1	1	0	0	0	1	1	1	0	1	1	1
1208	6517613245006	52.7233	2	0	0	1	1	1	1	0	0	0	1	0	1	0	2	3	1
1209	6517613240037	54.263	2	1	0	0	0	0	0	0	0	0	0	0	0	0	0	0	1
1210	6517613240543	55.318	3	0	0	0	0	0	0	0	0	0	0	0	0	0	2	1	1
1211	6517613240042	60.1149	3	0	0	1	1	1	1	0	0	0	1	1	1	0	0	3	2
1212	6517613245014	41.2361	1	1	0	1	1	1	1	0	0	0	1	0	1	0	1	2	1
1213	6517613245007	42.3086	1	0	0	0	0	1	1	0	0	0	1	1	1	0	2	3	1
1214	6517613245012	65.2623	4	0	0	1	1	1	1	0	0	0	1	1	1	0	0	2	2
1215	6517613240805	72.5047	4	1	0	0	0	0	0	0	0	0	1	0	1	0	0	0	1
1216	6517613240808	51.8121	2	0	0	1	1	1	1	1	0	0	1	1	1	0	0	1	2
1217	6517613240046	59.9026	4	1	0	0	0	0	0	0	0	0	0	0	1	0	0	3	1
1218	6517613240792	54.845	3	0	0	1	1	1	1	0	0	0	1	1	1	0	0	1	2
1219	6517613240914	60.1139	3	1	0	0	1	1	1	1	0	0	0	1	1	0	3	2	1
1220	6517613240851	61.7017	4	0	0	1	1	1	1	0	0	0	1	0	1	0	0	2	1
1221	6517613240915	40.093	1	0	0	1	1	1	1	0	0	0	1	0	1	0	2	2	1
1222	6517613240813	79.8955	4	0	1	1	1	0	1	0	0	0	1	0	1	1	0	2	1
1223	6517613240819	48.7667	2	0	0	0	0	0	0	0	0	0	0	0	0	0	0	1	1
1224	6517613240020	48.4892	2	1	0	1	1	1	1	0	0	0	1	0	1	0	1	2	1
1225	6517613240791	50.6186	2	0	0	1	1	1	0	0	0	1	1	1	1	0	1	1	2
1226	6517613240857	57.936	3	1	0	1	0	1	0	1	0	0	0	1	1	0	0	1	1
1227	6517613240758	51.3552	2	0	0	1	1	1	1	0	0	0	1	1	1	0	1	0	2
1228	6517613240795	45.8385	2	0	0	0	1	1	1	0	0	0	1	1	1	0	1	1	1
1229	6517613240344	50.0157	2	0	0	0	1	0	1	0	0	0	1	1	1	0	0	1	1
1230	6517613240821	42.4602	1	0	0	0	0	0	0	0	0	0	0	0	0	0	0	1	1
1231	6517613240345	70.364	4	1	1	1	0	1	1	0	0	0	1	0	1	0	0	2	1
1232	6517613240897	48.631	2	0	0	1	1	1	1	0	0	0	1	1	1	0	0	1	2
1233	6517613240785	71.2987	4	1	0	0	0	0	0	0	0	0	1	0	1	0	0	1	1
1234	6517613240989	61.7641	3	1	0	0	0	0	0	0	0	0	0	0	1	0	0	1	1
1235	6517613240316	50.039	2	0	0	1	1	1	0	0	0	1	1	1	1	0	1	0	2
1236	6517613240417	39.1766	1	1	0	0	0	0	0	0	0	0	0	0	0	0	1	1	1
1237	6517613240992	67.4045	4	0	1	0	0	0	0	0	0	0	1	0	0	0	0	0	1
1238	6517613240922	72.5786	4	1	0	1	1	1	1	0	0	0	1	0	0	0	0	0	1
1239	6517613240520	48.9007	2	0	0	0	0	0	0	0	0	1	0	0	0	0	0	1	1
1240	6517613240836	68.0711	4	1	0	0	0	1	0	0	1	1	0	0	1	0	0	0	1
1241	6517613240809	72.5468	4	1	0	0	0	0	0	0	0	0	0	0	1	0	0	1	1
1242	6517613240890	48.3191	2	1	0	0	0	0	0	0	0	1	0	0	0	0	0	1	1
1243	6517613240809	52.9294	2	0	0	0	0	0	0	0	0	1	0	0	0	0	0	1	1
1244	6517613240256	65.8649	4	1	0	1	1	1	1	0	0	0	1	0	1	0	1	3	1
1245	6517613240830	46.4065	2	0	0	1	1	1	1	0	0	0	1	1	1	0	0	0	2
1246	6517613240839	48.6263	2	0	0	1	0	1	1	0	0	0	1	1	1	0	0	3	1
1247	6517613240929	48.5282	2	1	0	1	1	1	1	0	0	1	1	0	1	0	1	1	2
1248	6517613240872	59.3163	3	0	0	1	1	1	1	0	0	0	1	0	1	0	0	1	1
1249	6517613240802	41.1708	1	0	0	1	1	1	1	0	1	1	1	1	1	0	1	1	2
1250	5617613247368	47.2386	2	0	0	1	1	1	1	0	1	1	0	1	1	0	1	0	2
1251	6517613238514	50.2311	2	0	0	1	1	1	1	1	0	0	1	1	1	0	1	1	2
1252	6517613240840	45.904	2	0	1	0	0	0	0	0	0	0	1	0	1	2	0	2	1
1253	6517613240745	52.4045	2	0	1	1	1	1	1	0	0	0	1	0	1	2	0	2	1
1254	6517613240630	59.3284	4	1	1	1	1	1	1	0	0	0	1	0	1	0	0	0	1
1255	6517613239607	64.7786	3	0	0	1	1	1	1	0	0	0	1	1	1	0	1	2	2
1256	6517613000004	47.9846	2	0	0	1	1	1	1	1	0	0	1	0	1	0	1	2	2
1257	6517613219714	38.6984	1	1	0	1	1	1	1	0	0	0	1	0	1	0	1	2	1
1258	6517613239529	33.9999	0	0	0	1	1	1	1	0	0	0	1	0	1	0	3	2	1
1259	6517613239670	31.4165	0	0	1	1	1	1	1	1	0	0	1	0	1	0	1	2	2
1260	6517613008302	60.5564	3	0	1	1	1	1	1	0	0	0	1	1	1	0	1	2	2
1261		58.3326	3	0	1	1	1	1	1	0	0	0	1	0	1	0	0	2	1
1262	6517613014946	43.9046	1	0	1	1	1	1	1	1	0	0	1	1	1	0	0	1	2
1263	6517613243159	47.7893	2	1	1	1	1	1	1	0	0	0	1	0	1	0	1	1	1
1264	6517613239535	59.1367	3	1	1	1	1	1	1	0	0	0	1	1	1	0	0	2	2
1265	6517613008399	53.9872	2	0	1	1	1	1	1	0	0	0	1	1	1	0	1	2	2
1266	6517613239545	32.0528	0	0	1	1	1	1	1	1	0	0	1	0	1	0	1	2	2
1267	6517613239901	37.3903	1	0	1	1	1	1	1	0	0	0	1	1	1	0	0	2	2
1268	6517613239824	77.917	4	0	1	1	1	1	1	0	0	0	1	0	1	0	0	2	1
1269		63.4105	4	0	1	1	1	1	1	0	0	0	1	1	1	0	0	1	2
1270		51.9989	2	1	1	1	1	1	1	0	0	0	1	0	1	0	1	1	1
1271		67.1386	4	0	1	1	1	1	1	0	0	0	1	0	1	0	0	2	1
1272	6515255479061	59.7482	3	0	1	1	1	1	1	0	0	0	1	1	1	0	0	2	2
1273		43.7535	1	0	1	1	1	1	1	0	0	0	1	1	1	0	3	2	2
1274		31.0192	0	1	1	1	1	1	1	0	1	1	1	0	1	0	3	2	2
1275	6515255479062	47.8446	2	0	1	1	1	1	1	0	0	0	1	1	1	0	0	2	2
1276	6517613242798	55.4966	2	0	1	1	1	1	1	1	0	0	1	0	1	0	1	2	2
1277	6515255479065	47.4809	2	0	1	1	1	1	1	0	0	0	1	0	1	0	1	2	1
1278	6515255004895	55.6004	2	0	1	1	1	1	1	0	0	0	1	0	1	0	1	1	1
1279	6517613239501	32.3785	0	0	1	1	1	1	1	0	0	0	1	0	1	0	2	2	1
1280	6517613239504	55.2525	2	0	1	1	1	1	1	0	0	0	1	0	1	0	1	1	1
1281	6517613239896	58.6869	3	1	1	1	1	1	1	0	0	0	1	0	1	0	1	2	1
1282		51.7812	2	0	1	1	1	1	1	1	0	0	1	0	1	0	1	2	2
1283		60.9926	3	1	1	1	1	1	1	0	0	0	1	0	1	0	0	1	1
1284	6517613239605	48.5037	2	1	1	1	1	1	1	0	0	0	1	1	1	0	2	2	2
1285	6517613239604	60.6961	3	1	1	1	1	1	1	0	0	0	1	0	1	0	1	1	1
1286		38.6716	1	0	1	1	1	1	1	0	0	0	1	0	1	0	1	1	1
1287		32.4296	0	0	1	1	1	1	1	0	0	0	1	0	1	0	3	2	1
1288	6517613239611	37.9095	1	0	1	1	1	1	1	0	0	0	1	0	1	0	1	2	1
1289		42.3712	1	0	0	1	1	1	1	0	0	0	1	0	1	0	0	1	1
1290	4116116601428	33.0784	0	0	0	1	1	1	1	0	0	0	1	0	1	0	1	1	1
1291	6515255477377	33.6419	0	1	0	1	1	1	1	0	0	0	1	0	1	0	1	1	1
1292	6517613239873	45.8465	2	1	1	1	1	1	1	0	0	0	1	1	1	0	0	2	2
1293	6517613239810	57.1198	3	0	1	1	1	1	1	0	0	0	1	0	1	0	0	1	1
1294	6517613239804	42.8378	1	0	0	1	1	1	1	0	0	0	1	1	1	0	0	2	2
1295	6517613239816	62.3454	3	0	1	1	1	1	1	0	0	0	1	1	1	0	1	2	2
1296		32.4753	0	1	1	1	1	1	1	0	0	0	1	0	1	0	0	1	1
1297		41.377	1	1	0	1	1	1	1	0	0	0	1	1	1	0	0	2	2
1298	6517613239800	40.0606	1	0	1	1	1	1	1	0	0	0	1	1	1	2	3	2	2
1299		68.2996	4	1	1	1	1	1	1	0	0	0	1	0	1	0	1	2	1
1300	6517613239557	43.8887	1	0	1	1	1	1	1	0	0	0	1	0	1	1	2	1	1
1301	6517613239558	52.3945	2	0	1	1	1	1	1	1	0	0	1	1	1	0	0	1	2
1302	6517613239825	56.8221	3	1	1	1	1	1	1	0	0	0	1	1	1	1	0	1	2
1303	6517613239902	65.5464	4	0	1	1	1	1	1	1	0	0	1	1	1	0	0	1	2
1304	6517613239559	52.9561	2	0	1	1	1	1	1	0	1	0	1	0	1	0	0	2	2
1305		66.4187	3	0	1	1	1	1	1	0	0	0	1	0	1	0	0	1	1
1306		59.0593	4	0	1	1	1	1	1	0	0	0	1	1	1	0	0	1	2
1307	6517613239612	50.2661	2	0	1	1	1	1	1	0	0	0	1	1	1	0	2	2	2
1308	6517613239879	53.8485	2	0	0	1	1	1	1	0	0	0	1	1	1	0	0	1	2
1309		37.3341	1	0	1	1	1	1	1	0	0	0	1	1	1	0	2	1	2
1310	6517613239508	38.6079	1	0	0	1	1	1	1	0	0	0	1	0	1	0	2	2	1
1311		40.7356	1	0	1	1	1	1	1	0	0	0	1	1	1	1	3	2	2
1312	6517613239707	60.5043	3	1	1	1	1	1	1	0	0	0	1	0	1	0	1	2	1
1313	6517613239792	59.247	3	0	1	1	1	1	1	0	0	0	1	0	1	0	0	2	1
1314	6515255479057	69.9364	4	0	1	1	1	1	1	0	0	0	1	1	1	0	0	1	2
1315	6517613239807	62.4558	3	0	1	1	1	1	1	1	0	0	1	0	1	0	1	2	2
1316		48.293	2	0	1	1	1	1	1	1	0	0	1	0	1	0	1	2	2
1317		67.1907	4	1	1	1	1	1	1	0	0	0	1	1	1	0	0	1	2
1318	6517613239603	62.0709	3	1	1	1	1	1	1	0	0	0	1	0	1	0	1	2	1
1319	6517613239826	39.4641	1	0	1	1	1	1	1	0	0	0	1	0	1	0	1	2	1
1320		73.8303	4	1	1	1	1	1	1	0	0	0	1	1	1	0	0	2	2
1321	6517613239571	51.5377	2	0	1	1	1	1	1	1	0	0	1	1	1	0	2	2	2
1322	6517613239822	40.9974	1	0	1	1	1	1	1	0	0	0	1	1	1	0	0	2	2
1323	6517613015500	41.2766	1	0	1	1	1	1	1	0	0	0	1	1	1	0	1	1	2
1324		46.9554	2	0	1	1	1	1	1	1	0	0	1	0	1	0	1	2	2
1325	6517613239599	34.673	0	0	1	1	1	1	1	0	0	0	1	1	1	1	1	1	2
1326		44.0769	1	0	1	1	1	1	1	0	0	0	1	1	1	1	3	2	2
1327	6517613239585	41.847	1	0	1	1	1	1	1	0	0	0	1	0	1	0	1	2	1
1328	6517613239347	49.9614	2	0	1	1	1	1	1	0	0	1	1	0	1	0	1	2	2
1329	6517613239616	31.828	0	0	0	1	1	1	1	0	0	0	1	1	1	0	0	1	2
1330		48.424	2	0	1	1	1	1	1	0	0	0	1	0	1	0	1	2	1
1331	6517613239823	49.0643	2	1	1	1	1	1	1	0	0	0	1	1	1	0	0	2	2
1332	6517613239581	57.7984	3	1	1	1	1	1	1	1	0	0	1	0	1	0	1	2	2
1333	6517613239579	37.6952	1	0	1	1	1	1	1	0	0	0	1	0	1	0	1	2	1
1334	6517613239597	40.594	1	1	1	1	1	1	1	0	0	0	1	0	1	0	1	2	1
1335	6517613239580	46.3128	2	0	1	1	1	1	1	1	0	0	1	0	1	0	1	2	2
1336	6517613239838	38.7019	1	1	1	1	1	1	1	1	1	1	1	0	1	0	3	2	2
1337	6517613239584	42.1047	1	0	1	1	1	1	1	1	0	0	1	0	1	0	1	2	2
1338		65.2062	3	1	0	1	1	1	1	0	0	0	1	1	1	0	2	2	2
1339	6517613239556	42.0178	1	0	1	1	1	1	1	0	0	0	1	0	1	0	1	2	1
1340	6517613289586	38.7421	1	0	1	1	1	1	1	0	0	0	1	0	1	0	1	2	1
1341	1018518501047	41.3303	1	1	0	1	1	1	1	0	0	0	1	1	1	0	3	2	2
1342	6517613239572	41.8239	1	0	1	1	1	1	1	0	0	0	1	1	1	0	3	2	2
1343	6517613243391	38.2357	1	1	0	1	1	1	1	0	0	0	1	0	1	0	1	2	1
1344		48.7325	2	0	1	1	1	1	1	0	0	1	1	0	1	0	1	2	2
1345	6517613239886	49.9041	2	0	1	1	1	1	1	1	0	0	1	0	1	0	0	2	2
1346	6517613239665	48.2161	2	1	1	1	1	1	1	1	0	0	1	0	0	0	1	2	2
1347		73.703	4	1	1	1	1	1	1	0	0	0	1	0	1	0	1	1	1
1348	6517613239898	47.6617	2	1	1	1	1	1	1	0	0	0	1	0	1	0	2	2	1
1349	6517613239660	38.5762	1	1	1	1	1	1	1	1	0	0	0	0	1	0	2	2	1
1350	1018518501049	41.7791	1	0	1	1	1	1	1	1	0	0	1	0	1	0	1	2	2
1351		50.9948	2	1	1	1	1	1	1	0	0	0	1	1	1	0	2	1	2
1352	6517613237785	51.1844	2	0	1	1	1	1	1	0	0	0	1	0	0	0	1	2	1
1353	6517613247728	73.2413	4	0	0	1	1	1	1	0	0	0	1	1	1	0	1	2	2
1354	6517613248263	37.5001	1	0	0	1	1	1	1	0	0	0	1	1	1	0	0	2	2
1355	6517613237784	62.3692	4	1	0	1	1	1	1	0	0	0	1	1	1	0	0	2	2
1356	6517613248260	33.3601	0	0	0	1	1	1	1	0	0	0	1	1	1	0	2	2	2
1357	6517613237893	76.7366	4	0	0	1	1	1	1	0	0	0	1	1	1	0	0	2	2
1358	6517613237823	43.4511	1	0	0	1	1	1	1	0	0	0	1	1	1	0	0	2	2
1359	6517613237810	70.8484	4	0	0	1	1	1	1	0	0	0	1	0	0	0	0	2	1
1360	6517613237782	47.6052	2	0	1	1	1	1	1	0	0	0	1	1	1	0	0	1	2
1361	6517613237854	38.4033	1	0	0	1	1	1	1	0	0	0	0	0	1	0	1	2	1
1362	6517613237771	60.1957	3	1	1	1	1	1	1	0	0	0	1	1	1	0	3	1	2
1363	6517613237881	74.6404	4	0	1	1	1	1	1	0	0	0	1	0	0	0	0	3	1
1364	6517613237850	72.6372	4	0	0	1	1	1	1	0	0	0	1	0	0	0	0	1	1
1365	1590698127983	40.3687	1	0	0	1	1	1	1	0	0	0	1	0	1	0	0	2	1
1366	6517613237818	42.8039	2	1	0	1	1	1	1	0	0	0	1	1	1	0	0	2	2
1367	6517613237880	62.433	4	1	1	1	1	1	1	0	0	0	1	1	1	2	0	3	2
1368	6517613247727	60.3901	3	0	0	1	1	1	1	0	0	0	1	0	0	0	0	2	1
1369	6515287016668	54.1492	2	0	0	1	1	1	1	0	0	0	1	1	1	0	2	2	2
1370	6517613237816	54.0246	3	0	0	1	1	1	1	0	0	0	1	1	1	0	0	2	2
1371	6517613237752	63.5158	3	0	0	1	1	1	1	0	0	0	1	0	1	0	2	0	1
1372		40.4009	1	0	0	1	1	1	1	0	0	0	1	1	1	0	0	2	2
1373	6517613237819	40.9198	1	0	0	1	1	1	1	0	0	0	1	0	1	0	0	2	1
1374	6517613237865	39.5813	1	0	0	1	1	1	1	0	0	0	1	0	1	0	0	1	1
1375	6515255478601	66.6981	4	1	0	1	1	1	1	0	0	0	1	0	1	0	1	2	1
1376	6517613237807	54.8364	2	0	0	1	1	0	0	0	1	1	1	0	1	0	0	2	1
1377	6517613237764	63.728	4	0	0	1	1	1	1	0	0	0	1	1	1	0	0	2	2
1378	6515255478576	47.6732	2	0	0	1	1	1	1	0	0	0	1	0	1	0	0	1	1
1379	6517613237755	41.5834	1	0	0	1	1	1	1	0	0	0	1	1	1	0	0	2	2
1380	6517613237863	70.4501	4	1	0	1	1	1	1	0	0	0	1	1	1	0	0	2	2
1381	6517613237801	69.5126	4	0	0	1	1	1	1	0	0	0	1	0	1	0	0	2	1
1382	6517613237849	43.3396	1	1	0	1	1	1	1	0	0	0	1	1	1	0	1	1	2
1383	6517613237813	37.8791	1	0	0	1	1	1	1	0	0	0	1	1	1	0	0	2	2
1384	6517613237754	40.6081	1	0	0	1	1	1	1	0	0	0	0	0	1	0	2	1	1
1385	6517613237768	40.8023	1	0	0	1	1	1	1	0	0	0	0	0	1	0	1	2	1
1386	6517613237809	39.906	1	0	0	1	1	1	1	0	0	0	1	1	1	0	0	2	2
1387	6517613237874	49.0417	2	1	0	1	1	1	1	0	0	0	1	1	1	0	1	2	2
1388	6517613237803	62.5262	4	1	0	1	1	1	1	0	0	0	1	1	1	0	0	2	2
1389	6517613237846	40.9562	1	0	0	1	1	1	1	0	0	0	1	1	1	0	2	2	2
1390	6517613237851	32.483	0	0	0	1	1	1	1	0	0	0	1	1	1	0	2	2	2
1391		53.4511	2	0	1	1	1	1	1	0	0	0	1	1	1	0	0	1	2
1392	6517613237775	44.7019	2	0	1	1	1	1	1	0	0	0	1	1	1	0	1	2	2
1393	6517613006336	31.3777	0	1	0	1	1	1	1	1	0	0	1	1	1	0	3	3	2
1394	6517613237855	33.8077	0	0	0	1	1	1	1	0	0	0	1	1	1	0	2	2	2
1395	6517613237870	47.3898	2	1	0	1	1	1	1	0	0	0	1	1	1	0	0	2	2
1396	6517613237786	52.2065	2	0	0	0	1	1	1	0	0	0	0	0	1	0	1	1	1
1397	6517613237812	38.6278	1	0	0	1	1	1	1	0	0	0	1	0	1	0	0	2	1
1398	6517613237814	73.2202	4	0	0	1	1	1	1	0	0	0	1	1	0	0	0	2	2
1399	6517613237797	32.0349	0	0	0	1	1	1	1	0	0	0	1	1	1	0	0	1	2
1400	6517613018501	52.5345	2	0	0	1	1	1	1	0	0	0	1	1	1	0	0	2	2
1401	6517613237864	39.0717	1	1	0	1	1	1	1	0	0	0	1	1	1	0	1	2	2
1402	6517613237853	58.8851	3	1	0	1	1	1	1	0	0	0	1	1	1	0	1	2	2
1403	6517613237822	36.2497	1	0	0	1	1	1	1	0	0	0	1	0	1	0	0	1	1
1404	6517613237849	33.2217	0	0	0	1	1	1	1	0	0	0	1	0	1	0	2	3	1
1405	6517613237808	42.7487	1	0	0	1	1	1	1	0	0	0	1	1	1	0	0	2	2
1406	6517613247104	32.1285	0	0	0	1	1	1	1	0	0	0	1	1	1	0	1	2	2
1407	6517613237806	40.7555	1	1	0	1	1	1	1	0	0	0	1	1	1	0	0	1	2
1408	6517613237815	31.5476	0	0	0	1	1	1	1	0	0	0	1	1	1	0	2	2	2
1409	6517613237800	42.296	1	0	0	1	1	1	1	0	0	0	1	1	1	0	0	2	2
1410	6517613237845	52.7477	2	1	0	1	1	1	1	0	0	0	1	1	1	0	0	2	2
1411	6517613237804	41.2064	1	0	1	1	1	1	1	0	0	0	1	1	1	0	0	3	2
1412	6517613237859	65.0844	3	1	0	1	1	1	1	0	0	0	0	0	1	0	0	1	1
1413	6517613237802	54.4431	2	1	0	1	1	1	1	0	0	0	1	0	1	0	0	2	1
1414	6517613237824	36.6391	1	0	0	1	1	1	1	0	0	0	1	1	1	0	0	2	2
1415	6517613237760	69.5068	4	1	0	1	1	1	1	0	0	0	1	0	1	0	1	0	1
1416	6517613237875	50.7157	2	1	1	1	1	1	1	0	0	0	1	1	1	0	0	1	2
1417	6517613237903	52.6177	2	0	0	1	1	1	1	0	0	0	1	1	1	0	0	2	2
1418	6517613023144	50.0124	2	1	0	1	1	1	1	0	0	0	1	1	1	0	0	2	2
1419		40.6918	1	1	0	1	1	1	1	0	0	0	1	1	1	0	2	3	2
1420	6517613015757	57.9855	3	0	0	1	1	1	1	0	0	0	1	0	1	0	0	1	1
1421	6517613237778	55.7932	2	0	0	1	1	1	1	0	0	0	1	0	0	0	1	2	1
1422	6517613237811	32.2071	0	0	0	1	1	1	1	0	0	0	1	1	1	0	3	2	2
1423	6517613237856	74.6077	4	0	0	1	1	1	1	0	0	0	1	1	1	0	0	2	2
1424	6517613237725	41.3074	1	0	0	1	1	1	1	0	0	0	1	1	1	0	0	2	2
1425	6517613237892	49.9214	2	1	0	1	1	1	1	0	0	0	1	1	1	0	3	2	2
1426	6517613237751	73.6003	4	1	0	1	1	1	1	0	0	0	1	0	1	0	0	1	1
1427		65.5985	4	0	1	1	1	1	0	0	0	0	0	0	1	0	0	2	1
1428	6517613237867	51.8097	2	0	0	1	1	1	1	0	0	0	0	0	1	0	0	0	1
1429	6517613238234	50.9164	2	1	0	1	1	1	1	0	0	0	1	1	1	0	0	2	2
1430	6517613238281	65.6819	3	0	0	1	1	1	1	0	0	0	1	1	1	0	0	2	2
1431		51.5377	2	1	0	1	1	1	1	0	0	0	0	0	1	0	2	2	1
1432	6517613238279	38.8479	1	0	0	0	0	0	0	0	0	0	0	0	1	0	0	2	1
1433	6517613238278	47.5489	2	0	0	0	0	0	0	0	0	0	0	0	1	0	0	2	1
1434	6517613238258	41.208	1	0	1	1	1	1	1	0	0	0	0	0	1	0	0	1	1
1435	6517613238256	51.1894	2	0	0	1	1	1	1	0	0	0	1	1	1	0	0	2	2
1436	6517613003927	44.3407	2	0	0	1	1	1	1	0	0	0	0	0	1	0	0	1	1
1437	6517613240304	51.4961	2	0	0	1	1	1	1	0	0	0	0	0	1	0	0	2	1
1438	6517613238260	59.8494	3	1	0	1	1	1	1	0	0	0	0	0	1	0	0	2	1
1439	6517613238266	48.4806	2	0	0	1	1	1	1	0	0	0	1	0	1	0	0	2	1
1440	6517613238272	51.4631	2	0	1	1	1	1	1	0	0	0	0	0	1	0	0	1	1
1441	6517613237829	72.9298	4	1	0	0	0	0	0	0	0	0	0	0	1	0	0	1	1
1442	6517613237779	42.6143	1	0	0	1	1	1	1	0	0	0	0	0	1	0	2	1	1
1443	6517613238275	64.5692	4	1	1	0	0	0	0	0	0	0	0	0	1	0	0	1	1
1444	6517613238265	72.8454	4	1	1	1	1	1	1	0	0	0	0	0	1	0	0	1	1
1445	6517613237888	38.8141	1	0	1	1	1	1	1	0	0	0	0	0	1	0	1	1	1
1446	6517613237887	45.2869	2	0	0	1	1	1	1	0	0	0	0	0	1	0	0	2	1
1447	6517613248305	32.1576	0	0	0	1	1	1	1	0	0	0	0	0	1	0	2	1	1
1448	6517613238269	32.8271	0	0	0	1	1	1	1	0	0	0	0	0	1	0	0	0	1
1449	6517613237767	48.1067	2	0	0	1	1	1	1	0	0	0	0	0	1	0	0	0	1
1450	6517613237879	32.5669	0	1	0	0	0	0	0	0	0	0	0	0	1	0	0	1	1
1451	6517613016158	49.7284	2	0	0	1	1	1	1	0	0	0	1	1	1	0	0	2	2
1452		49.8735	2	0	0	1	1	1	1	0	0	0	0	0	1	0	0	2	1
1453	6517613237857	53.7128	2	0	0	1	1	1	1	0	0	0	1	1	1	0	0	2	2
1454	6517613237772	56.3646	2	1	0	1	1	1	1	0	0	0	1	1	1	0	1	3	2
1455	6517613237758	73.1238	4	0	0	1	1	1	1	0	0	0	1	1	1	0	0	2	2
1456	6517613237909	39.5318	1	0	0	1	1	1	1	0	0	0	1	0	1	0	1	2	1
1457	6517613237837	47.8631	2	1	0	1	1	1	1	0	0	0	1	0	1	0	1	2	1
1458	6517613248259	40.344	1	1	0	0	0	0	0	0	0	0	0	0	1	0	1	1	1
1459	6517613248262	60.4593	3	1	0	1	1	1	1	0	0	0	0	0	1	0	0	1	1
1460	6517613238280	37.5731	1	0	0	1	1	1	1	0	0	0	1	1	1	0	2	2	2
1461	6517613247682	70.3688	4	0	1											0	0	0	1
1462		47.1442	2	0	1	1	1	1	1	0	0	0	1	1	1	0	1	2	2
1463	6517613247695	37.8405	1	0	0	1	1	1	1	0	0	0	1	1	1	0	0	0	2
1464	6517613239240	53.7004	2	0	0	1	1	1	1	0	0	0	1	1	1	0	2	3	2
1465	6517613247690	42.1693	1	1	0	1	1	1	1	0	0	0	1	0	0	0	0	1	1
1466	6517613239244	60.8071	3	0	1	1	1	1	1	0	0	0	1	1	1	0	0	3	2
1467		40.0376	1	0	1	1	1	1	1	0	0	0	1	1	1	0	1	2	2
1468	6517613247608	51.4374	2	0	0	0	1	1	1	0	0	1	1	0	1	0	1	1	1
1469	6517613247655	40.6299	1	0	0	1	1	1	1	0	0	0	1	1	1	0	0	2	2
1470		41.2975	1	1	0	0	1	1	1	0	0	0	1	1	1	0	0	2	1
1471	6517613246868	41.0229	1	1	0	1	1	1	1	0	0	1	1	1	1	0	1	0	2
1472	6517613239226	37.4489	1	0	1	1	1	1	1	0	0	0	1	1	1	2	1	1	2
1473	6517613239224	42.3913	1	0	1	1	1	1	1	0	0	0	1	0	1	0	0	1	1
1474	6517613239245	43.2412	1	0	1	1	1	1	1	0	0	0	1	0	1	0	1	0	1
1475	6517613247676	36.6674	1	0	0	1	1	1	1	0	0	1	1	1	1	0	0	0	2
1476	6517613239220	61.766	3	1	1	0	1	1	1	0	0	1	1	0	1	0	0	1	1
1477	6517613247662	46.3617	2	0	1	1	1	1	1	0	0	1	1	1	1	0	1	3	2
1478	6517613247604	39.3195	1	0	0	1	1	1	1	0	0	1	1	1	1	0	1	2	2
1479	6517613247721	50.8755	2	0	0	1	1	1	1	0	0	1	1	1	1	0	0	2	2
1480	6517613239228	48.2917	2	0	1	0	1	1	1	0	0	0	1	1	1	0	0	1	1
1481		48.1424	2	0	0	0	0	1	1	0	0	0	1	1	1	0	2	3	1
1482	6517613247639	60.5289	3	0	1	0	1	1	1	0	0	0	1	1	1	0	0	1	1
1483	6517613247644	59.3683	3	0	0	1	1	1	1	0	0	1	0	1	1	0	0	0	2
1485		46.6771	2	1	1	1	1	1	1	0	0	0	1	1	1	0	3	2	2
1486		40.976	1	1	0	1	1	1	1	0	0	0	1	1	1	0	3	3	2
1487	6517613246855	30.5897	0	0	1	1	1	1	1	0	0	0	1	1	1	0	1	2	2
1488	6517613246888	52.456	2	1	0	1	1	1	1	0	0	0	1	0	1	0	1	0	1
1489	6517613247747	51.9478	2	1	0	1	1	1	1	0	0	0	1	0	1	0	0	1	1
1490	6517613013535	41.2866	1	1	0	1	1	1	1	0	0	0	1	0	1	0	2	2	1
1491	6517613246869	56.0511	2	1	1	1	1	1	1	0	0	0	1	1	1	0	1	1	2
1492	6517613246851	38.3065	1	0	1	1	1	1	1	0	0	0	1	1	1	0	0	1	2
1493	6517613246870	41.3246	1	0	1	1	1	1	1	0	0	0	1	1	1	0	0	1	2
1494	6517620236417	45.2693	1	1	1	1	1	1	1	0	0	0	1	1	1	0	1	2	2
1495	6517613237947	33.1224	0	0	1	1	1	1	1	0	0	0	1	1	1	0	0	2	2
1496	6517613232476	57.108	3	0	0	1	1	1	1	0	0	0	1	1	1	0	0	2	2
1497	6517613232480	32.766	0	0	0	1	1	1	1	0	0	0	1	1	1	0	2	2	2
1498	6517613246887	31.723	0	1	0	1	1	1	1	0	0	0	1	1	1	0	2	3	2
1499	6517613246859	30.8998	0	0	0	1	1	1	1	0	0	0	1	1	1	0	2	2	2
1500	6517613013539	41.3379	1	1	0	1	1	1	1	0	0	0	1	1	1	0	2	3	2
1501	6517613016292	33.3065	0	0	1	1	1	1	1	0	0	0	1	1	1	0	1	2	2
1502	6517613231704	39.6308	1	0	0	1	1	1	1	0	0	0	1	1	1	0	1	2	2
1503		77.9781	4	1	1	1	1	1	1	0	0	0	1	1	1	0	1	2	2
1504		30.9408	0	0	0	1	1	1	1	0	0	0	1	1	1	0	1	2	2
1505	6517613246882	40.4949	1	0	1	1	1	1	1	0	0	0	1	1	1	0	1	1	2
1506	6517613000001	38.7372	1	0	0	1	1	1	1	0	0	0	1	0	1	0	0	1	1
1507	6517613246894	60.3506	3	1	1	1	1	1	1	0	0	0	1	1	1	0	1	2	2
1508		38.6563	1	0	0	1	1	1	1	0	0	0	1	0	1	0	0	1	1
1509	6517613013512	55.7413	2	0	0	1	1	1	1	0	0	0	1	1	1	0	2	2	2
1510	6517613013523	67.9137	4	0	1	1	1	1	1	0	0	0	1	1	1	0	0	2	2
1511		42.8647	1	1	1	1	1	1	1	0	0	0	1	1	1	0	1	2	2
1512		54.8432	2	1	0	1	1	1	1	0	0	0	1	1	1	0	1	2	2
1513	6517613246879	53.7574	2	0	0	1	1	1	1	0	0	0	1	0	1	0	2	0	1
1514		32.0705	0	0	0	1	1	1	1	0	0	0	1	1	1	0	2	2	2
1515		33.5258	0	1	0	1	1	1	1	0	0	0	1	1	1	0	0	2	2
1516	6517613246872	31.5941	0	0	1	1	1	1	1	0	0	0	1	1	1	0	2	2	2
1517	6517613246878	43.7824	1	0	0	1	1	1	1	0	0	0	1	0	1	0	0	1	1
1518	6517613246856	50.76	2	0	1	1	1	1	1	0	0	0	1	0	1	0	1	0	1
1519	6517613246885	66.0643	4	0	0	1	1	1	1	0	0	0	1	0	1	0	0	1	1
1520	6517613016301	35.9628	0	0	0	1	1	1	1	0	0	0	1	1	1	0	2	2	2
1521	6517613246871	39.6982	1	1	0	1	1	1	1	0	0	0	1	1	1	0	2	1	2
1522	6517613247876	32.8459	0	0	0	1	1	1	1	0	0	0	1	1	1	0	1	0	2
1523		57.2106	2	1	0	1	1	1	1	0	0	0	0	0	1	0	2	2	1
1525	8714787417820	37.6729	1	1	0	1	1	1	1	0	0	1	1	1	1	0	3	2	2
1526	8714787417821	40.1075	1	1	1	1	1	1	1	0	0	0	0	1	1	0	2	2	1
1527	6517613247707	65.5748	4	1	0	1	1	1	1	0	0	1	1	1	1	0	2	0	2
1528	6517613289992	54.6189	2	0	0	1	1	1	1	0	0	1	1	1	1	0	1	0	2
1529	6517613239249	63.7614	3	0	1	0	1	1	1	0	0	0	0	1	0	0	1	0	1
1530	6517613247722	50.5467	2	0	0	1	1	1	1	0	0	1	1	1	1	0	1	0	2
1531		49.0606	2	0	0	0	0	1	1	0	0	0	1	1	1	0	2	3	1
1532	6517613247605	33.5538	0	0	1	1	1	1	1	0	0	1	1	1	1	0	2	0	2
1533	6517613239221	38.7681	1	0	1	1	1	1	1	0	0	1	1	0	1	0	0	1	2
1534	6517613247710	57.6998	2	1	0	1	1	1	1	0	0	1	1	1	1	0	3	2	2
1535	6517613239223	49.5417	2	1	0	1	1	1	1	0	0	0	1	1	1	0	1	1	2
1536	6517613247628	60.0231	3	0	0	1	1	1	1	0	0	0	1	0	1	0	0	0	1
1537	6517613247645	74.7882	4	0	0	1	1	1	1	0	0	1	1	1	1	0	1	3	2
1538	6517613247677	51.8396	2	1	0	0	1	1	1	0	0	1	1	0	1	0	0	0	1
1539	6517613246865	39.5925	1	1	1	1	1	1	0	0	0	0	1	1	1	0	1	2	1
1540	6517613247674	51.0176	2	0	0	1	0	1	1	0	0	0	1	0	1	0	0	1	1
1541	6517613247683	52.4475	2	1	0	0	1	1	1	0	0	1	1	1	1	0	0	1	2
1542	651761328247605	32.8199	0	0	1	1	1	1	1	0	0	1	1	1	1	0	1	2	2
1543	6517613247711	50.451	3	1	1	1	1	1	1	0	0	1	0	1	1	0	0	2	2
1544		59.2591	3	1	0	1	1	1	1	0	0	1	1	0	1	0	1	3	2
1545	6517613247625	69.6566	4	0	1	1	1	1	1	0	0	0	1	1	1	0	1	0	2
1546	8718631823211	44.1419	2	0	1	1	1	1	1	0	0	0	1	1	1	0	1	2	2
1547	6517613247314	33.2699	0	0	1	1	1	1	1	0	0	0	1	1	1	0	3	1	2
1548	6517613237725	50.0693	2	0	1	1	1	1	1	0	0	0	1	0	1	0	1	2	1
1549	6517613238032	38.3591	1	0	0	1	1	1	1	0	0	0	1	1	1	0	1	2	2
1550	6517613238219	50.0008	2	0	0	1	1	1	1	0	0	0	1	1	1	0	0	2	2
1551	6517613238067	37.2164	1	0	0	1	1	1	0	0	0	1	1	1	1	0	0	2	2
1552	6517613237940	53.3658	2	1	0	1	1	1	0	0	0	1	1	1	1	0	0	1	2
1553	6517613247116	39.8051	1	0	1	1	1	1	1	0	0	0	1	1	1	0	3	2	2
1554	6517613241119	43.0525	1	0	0	1	1	1	1	0	0	0	1	1	1	0	0	1	2
1555		53.4333	2	0	0	1	1	1	1	0	0	0	1	1	1	0	2	2	2
1556	6517613238217	41.6989	1	1	0	1	1	1	1	0	0	0	1	0	0	0	1	2	1
1557	6517613238226	40.6638	1	0	1	1	1	1	1	0	0	0	1	0	1	0	1	1	1
1558	6517674176305	39.9113	1	0	0	1	1	1	1	0	0	0	1	1	1	0	0	2	2
1559	6517613007321	32.8352	0	0	0	1	1	1	1	0	0	0	1	1	1	0	2	2	2
1560	6517613238081	38.942	1	1	1	1	1	1	1	0	0	0	1	1	1	0	0	2	2
1561	6517613238055	64.6882	3	0	0	1	1	1	1	0	0	0	1	1	1	0	0	2	2
1562	6517613238045	39.109	1	1	0	1	1	1	1	0	0	1	1	0	1	0	0	2	2
1563	6517613238131	60.5157	3	1	1	1	1	1	1	0	0	0	1	1	1	0	3	3	2
1564	6517613237951	56.8253	2	0	0	1	1	1	1	0	0	0	1	1	1	0	0	2	2
1565	6517613238093	52.2034	2	0	0	1	1	1	1	0	0	0	1	1	1	0	0	2	2
1566	6517613238051	48.1602	2	0	0	1	1	1	1	0	0	0	0	0	1	0	0	1	1
1567	6517613247114	46.3792	2	0	1	1	1	1	1	0	0	0	1	1	1	0	0	1	2
1568	6517613237948	41.4091	1	0	1	1	1	1	1	0	0	0	1	1	1	0	0	1	2
1569	6517613246203	50.8401	2	1	0	1	1	1	1	0	0	0	1	0	0	0	1	2	1
1570	6517613238028	38.6268	1	0	1	0	1	1	1	1	0	0	0	1	1	0	1	1	1
1571	6517613247139	50.6347	2	0	0	1	1	1	1	0	0	0	1	1	1	0	0	2	2
1572	6517613015803	38.1621	1	0	0	1	1	1	1	0	0	0	1	1	1	0	0	1	2
1573	6517613238248	32.2667	0	1	1	1	1	1	1	0	0	0	1	1	1	2	2	2	2
1574	6517613238061	34.4327	0	0	0	1	1	1	1	0	0	0	1	1	1	0	0	1	2
1575	6517613238063	38.0247	1	1	0	1	1	1	1	0	0	0	1	1	1	0	0	1	2
1576	6517613238059	38.0257	1	0	0	1	1	1	1	0	0	0	1	1	1	0	0	1	2
1577	6517613006797	34.6598	0	0	0	1	1	1	1	0	0	0	1	1	1	0	0	1	2
1578	6517613238073	30.0598	0	0	0	1	1	1	1	0	0	0	1	1	1	0	2	1	2
1579	6517613238125	52.4266	2	0	0	1	1	1	1	0	0	0	1	1	1	0	1	1	2
1580	6517613238048	38.8782	1	0	0	1	1	1	1	0	0	0	1	1	1	0	1	1	2
1581	6517613216148	53.3751	2	0	0	1	1	1	1	0	0	0	1	1	1	0	0	1	2
1582	6517613236242	40.6549	1	1	0	1	1	1	1	0	0	0	1	1	1	0	0	2	2
1583	6517613246156	63.0656	3	0	1	1	1	1	1	0	0	0	1	0	1	0	0	1	1
1584	6517613246155	81.7656	4	1	0	1	1	1	1	0	0	0	1	1	1	0	0	1	2
1585	6517613238213	45.1386	2	1	0	1	1	1	1	0	0	0	1	1	1	0	1	0	2
1586	6517613247149	41.0104	1	0	0	1	1	1	1	0	0	0	1	1	1	0	0	2	2
1587	6517613238064	33.5946	0	0	0	1	1	1	0	0	0	0	1	1	1	0	0	2	1
1588	6517613247113	48.4301	2	1	1	1	1	1	1	0	0	0	1	1	1	0	3	3	2
1589	6517613238092	55.6733	2	1	1	1	1	1	1	0	0	0	1	1	1	0	2	2	2
1590	6517613247108	46.8835	2	0	0	1	1	1	1	0	0	0	1	1	1	0	0	1	2
1591	6517613238078	49.2871	2	0	1	1	1	1	1	0	0	0	1	1	1	0	1	3	2
1592	6517613238079	36.4474	1	0	0	1	1	1	1	0	0	0	1	1	1	0	0	2	2
1593	6517613238027	51.5984	2	1	0	1	1	1	1	0	0	0	1	0	1	0	2	2	1
1594	6517613238001	68.556	4	1	0	1	1	1	1	0	0	0	1	1	1	0	3	3	2
1595		61.8987	3	1	0	1	1	1	1	0	0	0	1	1	1	0	3	2	2
1596		77.0536	4	0	0	0	0	0	0	0	0	0	0	0	1	0	0	2	1
1597	6517613021012	42	1	0	0	1	1	1	1	0	0	0	0	0	1	0	0	0	1
1598	6517613246147	65.4667	4	0	0	1	1	1	1	0	0	0	1	1	1	0	0	1	2
1599		54.1346	2	0	0	1	1	1	1	0	0	0	0	0	1	0	2	3	1
1600	6517613012478	40.2297	1	0	0	1	1	1	1	0	0	0	1	0	1	0	0	1	1
1601	6517613238047	35.1811	0	0	0	1	1	1	1	0	0	0	0	0	1	0	1	2	1
1602	6517613247136	48.422	2	0	0	1	1	1	1	0	0	0	1	1	1	0	0	2	2
1603	6517613247124	62.459	3	0	1	1	1	1	1	0	0	0	1	1	1	0	0	1	2
1604	6517613238062	47.9043	2	1	0	1	1	1	1	0	0	0	1	0	0	0	0	2	1
1605		30.353	0	1	1	1	1	1	1	0	0	0	1	1	1	0	3	2	2
1606	6517613238039	40.2118	1	0	0	1	1	1	1	0	0	0	1	0	1	0	2	2	1
1607	6517613237950	60.6157	3	1	1	1	1	1	1	0	0	0	1	1	1	0	1	1	2
1608	6517613238077	39.5966	1	0	0	1	1	1	1	0	0	0	1	1	1	0	1	2	2
1609	6517613018349	41.5322	1	0	0	1	1	1	1	0	0	0	1	1	1	0	0	2	2
1610	6517613238098	64.0215	3	0	1	1	1	1	1	0	0	0	1	1	1	0	1	2	2
1611	6517613238110	36.637	1	1	1	1	1	1	1	0	0	0	1	1	1	0	0	2	2
1612	6517613238215	39.4779	1	0	0	1	1	1	1	0	0	0	1	0	1	0	1	0	1
1613	6517613238009	69.5246	4	0	1	1	1	1	1	0	0	0	1	1	1	0	0	2	2
1614	6517613238008	53.6709	2	0	0	1	1	1	1	0	0	0	1	1	1	0	0	2	2
1615	6517613011710	37.9569	1	0	1	1	1	1	1	0	0	0	1	1	1	0	0	2	2
1616	6517613238006	42.4171	1	0	0	1	1	1	1	0	0	0	0	0	1	0	3	3	1
1617	6517613238037	70.0262	4	1	0	1	1	1	1	0	0	0	1	1	1	0	1	2	2
1618	6517613238085	76.027	4	0	1	1	1	1	1	0	0	0	1	0	1	0	0	2	1
1619	6517613238007	30.2033	0	0	0	1	1	1	1	0	0	0	1	1	1	0	2	2	2
1620	6517613238005	41.9361	1	1	0	1	1	1	1	0	0	0	1	1	1	0	3	3	2
1621	6517613247142	62.2258	3	1	0	1	1	1	1	0	0	0	1	1	1	0	0	2	2
1622		52.2965	2	1	0	1	1	1	1	0	0	0	1	1	1	0	2	2	2
1623	6517613238224	48.1894	2	1	1	1	1	1	1	0	0	0	1	1	1	0	0	1	2
1624	6517613236216	40.6279	1	0	0	1	1	1	1	0	0	0	1	0	1	0	2	2	1
1625	6517613238132	40.5829	1	0	0	1	1	1	1	0	0	0	1	0	1	0	0	0	1
1626	6517613238034	49.9796	2	1	0	1	1	1	1	0	0	0	1	0	1	0	0	2	1
1627	6517613238185	59.4131	3	1	1	1	1	1	1	0	0	0	1	1	1	0	2	3	2
1628	6517613007368	60.6588	3	1	0	1	1	1	1	0	0	0	1	0	0	0	1	2	1
1629	6517613238243	52.6603	2	1	0	1	1	1	1	0	0	0	1	0	1	0	0	2	1
1630	6517613238212	38.3919	1	0	0	1	1	1	1	0	0	0	1	1	1	0	0	2	2
1631	6517613238070	43.6554	1	0	0	1	1	1	1	0	0	0	1	0	1	0	1	2	1
1632	6517613238225	48.7473	2	0	0	1	1	1	1	0	0	0	1	0	1	0	0	2	1
1633	6517613238232	66.6756	4	1	1	1	1	1	1	0	0	0	1	0	1	0	0	2	1
1634	6517613238227	37.1172	1	0	0	1	1	1	1	0	0	0	1	0	1	0	1	2	1
1635	6517613238203	57.7948	3	1	0	1	1	1	1	0	0	0	1	1	1	0	0	2	2
1636		62.8139	3	1	0	1	1	1	1	0	0	0	1	0	0	0	0	2	1
1637	6517613238223	39.8934	1	0	0	1	1	1	1	0	0	0	1	0	1	0	1	2	1
1638		41.244	1	1	0	1	1	1	1	0	0	0	1	0	1	0	1	2	1
1639	6517613238162	35.0265	0	1	0	1	1	1	1	0	0	0	1	0	1	0	1	2	1
1640	6517613237917	51.1945	2	1	0	1	1	1	1	0	0	0	1	0	1	0	3	2	1
1641	6517613238137	67.2032	3	0	0	1	1	1	1	0	0	0	1	0	1	0	0	2	1
1642	6517613238233	61.2137	3	0	0	1	1	1	1	0	0	0	1	0	1	0	0	2	1
1643	6517613238066	52.4707	2	0	0	1	1	1	1	0	0	0	1	0	0	0	0	2	1
1644	6517613238133	56.5629	3	0	0	1	1	1	1	0	0	0	1	0	1	0	0	2	1
1645	2690243799256	31.8989	0	0	0	1	1	1	1	0	0	0	1	0	0	0	1	2	1
1646	6517613238229	48.6494	2	1	0	1	1	1	1	0	0	0	1	0	0	0	1	2	1
1647		40.8628	1	1	0	1	1	1	1	0	0	0	1	1	1	0	2	3	2
1648	6517613237787	33.3003	0	1	0	1	1	1	1	0	0	0	1	1	1	0	0	2	2
1649	6517613237927	33.5407	0	0	0	1	1	1	1	0	0	0	1	1	1	0	2	2	2
1650	6517613011560	30.6763	0	0	0	1	1	1	1	0	0	0	1	1	1	0	0	3	2
1651	6517613247118	49.6696	2	1	0	1	1	1	1	0	0	0	1	1	1	0	0	2	2
1652	6517613237928	40.2368	1	0	1	1	1	1	1	0	0	0	1	1	1	0	0	3	2
1653	6517613237936	50.5906	2	1	1	1	1	1	1	0	0	0	1	1	1	0	3	3	2
1654	6517613237926	50.1963	2	0	1	1	1	1	1	0	0	0	1	1	1	0	2	3	2
1655	6517613009311	60.8459	3	0	1	1	1	1	1	0	0	0	1	1	1	0	0	2	2
1656	6517613238012	39.8258	1	0	1	1	1	1	1	0	0	0	1	1	1	2	0	3	2
1657	6517613238019	41.4459	1	0	1	1	1	1	1	0	0	0	1	1	1	0	0	2	2
1658	6517613238140	59.6404	3	1	0	1	1	1	1	0	0	0	1	1	1	0	3	3	2
1659	6517613238018	53.8497	2	1	1	1	1	1	1	0	0	0	1	1	1	0	0	3	2
1660	6517613237932	52.0331	2	1	1	1	1	1	1	0	0	0	1	1	1	0	1	2	2
1661	6517613238143	48.6462	2	1	1	1	1	1	1	0	0	0	1	1	1	0	2	2	2
1662	6517613009313	33.0167	0	0	0	1	1	1	1	0	0	0	1	1	1	0	0	2	2
1663	6517613237931	37.9512	1	0	1	1	1	1	1	0	0	0	1	1	1	0	0	2	2
1664	6517613238157	33.2485	0	0	0	1	1	1	1	0	0	0	1	1	1	0	0	2	2
1665	6517613006496	47.7568	2	0	1	1	1	1	1	0	0	0	1	1	1	0	0	2	2
1666	6517613237966	49.13	2	1	1	1	1	1	1	0	0	0	1	1	1	0	1	1	2
1667	6517613237933	50.9139	2	0	0	1	1	1	1	0	0	0	1	1	1	0	0	2	2
1668	6517613238113	41.9193	1	0	0	1	1	1	1	0	0	0	1	1	1	0	0	2	2
1669	6517613238124	30.935	0	0	0	1	1	1	1	0	0	0	1	1	1	0	0	2	2
1670	6517613238142	40.0024	1	0	1	1	1	1	1	0	0	0	1	1	1	0	1	2	2
1671	6517613238187	41.3251	1	0	1	1	1	1	1	0	0	0	1	1	1	0	0	1	2
1672	6517613238112	30.0666	0	0	0	1	1	1	1	0	0	0	1	1	1	0	0	2	2
1673	6517613238138	46.0598	2	1	1	1	1	1	1	0	0	0	1	1	1	0	0	2	2
1674	6517613238126	40.0341	1	0	0	1	1	1	1	0	0	0	1	1	1	0	0	1	2
1675	6517613238099	39.1034	1	0	1	1	1	1	1	0	0	0	1	1	1	0	0	2	2
1676	6517613006486	34.167	0	0	0	1	1	1	1	0	0	0	1	1	1	0	0	2	2
1677	6517613238111	40.6885	1	0	1	1	1	1	1	0	0	0	1	1	1	0	0	2	2
1678	6517613238193	30.3658	0	0	0	1	1	1	1	0	0	0	1	1	1	0	0	3	2
1679	6517613238188	45.3251	2	0	0	1	1	1	1	0	0	0	1	1	1	0	0	2	2
1680	6517613238127	41.1874	1	0	0	1	1	1	1	0	0	0	1	1	1	0	0	2	2
1681	6517613237942	61.1633	3	1	0	1	1	1	1	0	0	0	1	1	1	0	0	2	2
1682	6517613238135	47.8388	2	0	1	1	1	1	1	0	0	0	1	1	1	0	2	2	2
1683	6517601125834	36.17	0	0	1	1	1	1	1	0	0	0	1	1	1	0	3	2	2
1684	6517613238095	57.4942	3	0	0	1	1	1	1	0	0	0	1	1	1	0	0	2	2
1685	6517613238201	44.0725	2	1	1	1	1	1	1	0	0	0	1	1	1	0	3	3	2
1686	6517613006756	73.8324	4	0	1	1	1	1	1	0	0	0	1	1	1	0	0	2	2
1687	6517613238107	32.3163	0	1	0	1	1	1	1	0	0	0	1	1	1	0	3	3	2
1688	6517613246137	48.1643	2	0	1	1	1	1	1	0	0	0	1	1	1	0	0	2	2
1689	6517613246140	40.3352	1	0	1	1	1	1	1	0	0	0	1	1	1	0	0	2	2
1690	6517613238043	32.3268	0	0	0	1	1	1	1	0	0	0	1	0	0	0	1	2	1
1691	6517613238183	31.7426	0	0	0	1	1	1	1	0	0	0	1	0	0	0	2	2	1
1692	6517613006409	33.1666	0	0	0	1	1	1	1	0	0	1	1	1	1	0	1	1	2
1693	6517613245716	53.755	2	0	1	0	1	0	0	0	0	0	1	0	1	0	1	2	1
1694	6517613233375	40.1997	1	0	0	1	1	1	1	0	0	0	1	1	1	0	0	1	2
1695	6517613245683	33.1689	0	1	0	1	1	1	1	0	0	0	1	0	1	0	1	1	1
1696	6517613245476	60.6752	3	1	0	1	1	1	1	0	0	1	1	1	1	0	0	2	2
1697	6517613245477	42.2101	1	0	0	1	1	0	0	0	0	0	1	0	1	0	1	2	1
1698	6517613245475	60.1448	3	0	1	1	1	1	1	0	0	1	1	1	1	0	2	1	2
1699	6517613245474	58.8177	3	1	1	1	1	1	1	0	0	0	1	1	1	0	0	1	2
1700	6517613245506	74.8879	4	1	1	1	1	1	1	0	0	0	1	0	1	0	0	1	1
1701	6517613245502	59.9371	3	0	1	1	1	1	1	0	0	1	1	1	1	0	0	1	2
1702	6517613006813	42.1669	1	1	1	1	1	1	1	0	0	1	1	1	1	0	1	3	2
1703	6517613245516	59.7941	3	0	1	1	1	1	1	0	0	0	1	1	1	0	0	1	2
1704	6517613245503	36.3205	0	0	1	1	1	1	1	0	0	0	1	1	1	0	0	1	2
1705	6517613245518	31.2561	0	1	0	1	1	1	1	0	0	0	1	1	1	0	2	1	2
1706		53.0441	2	1	1	0	1	1	1	0	0	1	1	1	1	0	0	1	2
1707	6517613245953	35.1165	0	1	1	1	1	1	1	0	0	0	1	0	1	0	3	2	1
1708	6517613245501	52.7337	2	0	1	1	1	1	1	1	0	0	1	0	1	0	1	1	2
1709	6517613245257	72.1792	4	1	1	1	1	1	1	0	0	0	1	1	1	0	0	1	2
1710	6517613245510	47.2489	2	1	0	1	1	1	1	0	0	0	1	1	1	0	1	2	2
1711	6517613245684	59.3968	3	1	1	1	1	1	1	0	0	1	1	1	1	0	3	2	2
1712	8657613006399	43.2987	1	0	0	1	1	1	1	1	0	0	1	1	1	0	0	3	2
1713	6517613006423	34.2802	0	0	1	1	1	1	1	0	0	0	1	1	1	1	2	1	2
1714	7186331823961	51.1718	2	1	0	1	1	1	1	0	0	0	1	0	1	0	1	0	1
1715	6517613245255	39.5088	1	0	0	1	1	1	1	0	0	0	1	1	1	0	2	1	2
1716		38.239	1	0	0	0	0	0	0	0	0	0	0	0	1	0	2	1	1
1717	8718631823421	41.1411	1	0	0	1	1	1	1	0	0	0	1	1	1	0	0	1	2
1718		43.1461	1	1	1	1	1	1	1	0	0	0	1	0	1	0	2	2	1
1719	6517613243268	62.6401	3	1	0	1	1	1	1	0	0	0	1	1	1	0	2	0	2
1720	6517613243538	52.3118	2	1	0	1	1	1	1	0	0	0	1	1	1	0	0	1	2
1721	6517613243324	56.3868	2	1	0	0	0	1	1	0	0	0	1	1	1	0	2	1	1
1722	6517613243274	40.0794	1	1	0	1	0	1	1	0	0	0	1	1	1	0	2	1	1
1723	6517613243350	68.5561	4	0	0	1	1	1	1	0	0	0	1	0	1	0	1	2	1
1724	6517613243553	69.1846	4	1	1	1	1	0	0	0	0	0	1	0	1	0	1	1	1
1725	6517613243344	38.3478	1	0	0	1	1	1	1	0	0	0	1	0	1	0	1	1	1
1726	6517613243320	61.7347	3	1	1	1	1	1	1	0	0	0	1	0	1	0	0	0	1
1727	6517613243413	51.9169	2	0	0	1	1	1	1	0	0	0	1	1	1	0	0	0	2
1728	6517613243543	63.2382	3	0	0	1	1	1	1	0	0	0	1	1	1	0	1	2	2
1729	6517613243323	50.2293	2	1	0	1	1	1	1	0	0	0	1	1	1	0	0	2	2
1730	6517613243314	49.3073	2	1	0	1	1	1	1	0	0	0	1	1	1	0	1	0	2
1731	6517613243339	61.7554	3	1	0	1	1	1	1	0	0	0	1	1	1	0	1	1	2
1732	6517613243526	41.8803	1	0	0	1	1	1	1	0	0	0	1	1	1	0	1	1	2
1733	6517613243612	67.3044	4	1	1	1	1	1	1	0	0	0	1	0	1	0	0	2	1
1734	6517613243365	29.9237	0	0	1	1	1	1	1	0	0	0	1	0	1	0	1	2	1
1735	6517613243292	56.7631	3	0	1	1	1	1	1	0	0	0	0	0	1	0	2	2	1
1736	6517613243372	69.3996	4	1	0	1	1	1	0	0	0	1	1	1	1	0	2	2	2
1737	6517613243347	64.3167	4	0	1	1	1	1	1	0	0	0	1	0	1	0	0	3	1
1738	6517613243419	47.1624	2	0	0	1	0	1	1	0	0	0	0	0	0	0	2	2	1
1739	6517613246570	63.9686	3	1	1	1	1	1	1	0	0	1	1	1	1	0	1	1	2
1740	6517613243555	38.7394	1	0	1	1	1	1	1	0	0	1	1	1	1	0	1	1	2
1741	6517613243726	52.1546	2	0	1	1	1	1	1	0	0	0	1	0	1	0	1	2	1
1742	6517613243601	60.8991	3	1	0	1	1	1	1	0	0	0	1	1	1	0	2	1	2
1743	6517613248849	64.2351	4	0	0	1	1	1	1	0	0	0	1	0	0	0	0	2	1
1744	6517613243658	53.5661	3	1	0	1	1	1	1	0	0	0	1	1	1	0	0	2	2
1745	6517613239194	40.5113	1	0	0	1	1	1	0	0	0	0	1	1	1	0	1	1	1
1746	6517613243557	41.3656	1	0	0	1	1	1	1	0	0	0	1	0	1	0	0	2	1
1747	6517613012337	82.7103	4	0	1	1	1	1	1	0	0	0	1	0	1	0	0	1	1
1748		39.8743	1	0	0	1	1	1	1	1	1	1	1	1	0	0	2	1	2
1749	6517613243566	74.9591	4	1	0	1	1	1	1	1	1	1	1	1	0	0	1	0	2
1750	6517613012302	60.9088	3	0	0	1	1	1	1	0	0	0	0	0	0	0	2	2	1
1751	6517613243382	35.7553	1	0	0	0	0	0	1	1	0	0	1	0	1	0	0	2	1
1752	6517613243600	40.6487	1	1	0	1	1	1	1	1	1	1	1	1	0	0	0	1	2
1753	6517613243397	32.2162	0	0	1	1	1	1	1	0	0	1	1	1	1	0	1	1	2
1754	6517613243597	73.5903	4	0	1	1	1	1	1	0	0	1	1	1	0	0	0	1	2
1755	6517613243565	60.1618	3	0	0	1	1	1	1	0	1	1	1	0	0	0	0	2	2
1756	6517613016817	75.8863	4	1	0	1	1	1	1	1	1	0	1	0	1	0	1	1	2
1757	6517613243423	52.0948	3	1	0	1	1	1	1	0	0	0	1	0	1	0	1	2	1
1758	6517613243059	74.9325	4	1	1	1	1	1	1	0	0	0	1	0	1	0	0	1	1
1759	6517613243394	57.845	3	1	1	1	1	1	1	0	0	0	1	0	1	0	1	1	1
1760	6517613243290	51.0537	2	1	0	1	1	1	1	0	0	0	1	1	1	0	0	1	2
1761	6517613016034	51.3809	2	0	0	1	1	1	1	0	0	0	1	0	1	0	0	2	1
1762	6517613243663	50.0548	2	0	0	1	1	1	1	0	0	0	0	0	1	0	0	1	1
1763	6517613243477	59.5513	4	0	1	1	1	1	1	0	0	0	1	1	1	0	0	1	2
1764	6517613243591	41.9295	1	0	1	1	1	1	1	0	0	1	1	1	1	0	1	1	2
1765	6517613243381	34.8788	1	0	1	1	1	1	0	0	0	0	1	0	1	0	0	1	1
1766	6517613243430	43.4005	1	0	1	1	1	1	1	0	0	1	1	1	1	0	0	1	2
1767	6517613243616	42.0442	1	1	1	1	1	1	1	0	0	0	0	0	1	0	2	1	1
1768	6517613011353	49.8824	2	1	0	1	1	1	1	0	0	0	0	0	0	0	0	0	1
1769	6517613243743	54.439	2	0	0	0	0	0	0	0	0	0	0	0	0	0	0	0	1
1770	6517613243586	41.0776	1	1	0	1	1	1	1	1	1	1	1	1	1	0	1	2	2
1771	6517613243574	46.0838	2	0	0	1	1	1	0	0	0	0	1	0	1	0	1	2	1
1772	6517613243575	50.4379	2	0	0	1	1	1	1	0	0	0	1	1	1	0	1	1	2
1773	6517613243499	40.1577	1	0	0	1	1	1	1	0	0	0	1	1	1	0	1	1	2
1774	6517613243376	41.9951	1	0	1	1	1	1	1	0	0	0	1	0	1	0	0	0	1
1775	6517613012353	38.428	1	1	1	1	1	1	0	0	1	1	1	0	1	0	0	1	2
1776	6517613243576	41.5058	1	0	1	1	1	1	1	0	0	0	1	0	1	0	1	1	1
1777	6517613243572	39.7447	1	0	1	1	1	1	1	0	0	1	1	1	1	0	1	1	2
1778	6517613015988	44.8173	1	0	0	1	1	1	1	0	1	1	1	1	1	0	1	1	2
1779	6517613243374	50.0527	2	1	0	1	1	1	1	0	0	1	1	1	1	0	1	1	2
1780	6517613243346	39.7161	1	0	0	1	1	1	1	0	0	1	1	1	1	0	1	1	2
1781	6517613243379	47.1023	2	0	1	1	1	1	1	0	0	0	1	0	1	2	2	2	1
1782	6517613243435	49.1695	2	0	0	1	1	1	0	0	1	1	1	1	1	0	1	2	2
1783	6517613243396	60.2308	3	0	1	1	1	1	1	0	0	0	1	1	1	0	0	1	2
1784	6517613243583	61.2205	3	1	0	1	1	1	1	0	0	0	1	0	1	0	1	2	1
1785	6517613243484	38.9413	1	1	0	1	1	1	1	0	0	0	1	0	1	0	1	1	1
1786	6517613243392	42.7978	1	0	0	1	1	1	1	1	0	0	1	0	1	0	0	1	2
1787	6517613247022	30.7083	0	0	1	1	1	1	1	0	0	0	1	0	1	0	0	1	1
1788	6517613243400	47.6659	2	0	1	1	1	1	1	0	0	0	1	0	1	0	0	2	1
1789	6517613243607	40.6916	1	1	1	1	1	1	1	0	0	1	1	1	1	0	1	1	2
1790	6517613243428	59.8131	3	0	1	0	1	1	1	0	0	1	1	0	1	0	0	2	1
1791	2619048058231	39.7986	1	0	1	1	1	1	1	0	0	1	1	1	1	0	1	1	2
1792	6517613246002	69.171	4	0	1	0	0	0	0	0	0	0	1	0	1	0	0	2	1
1793	6517613246089	48.7369	2	0	1	1	1	1	1	0	0	0	1	1	1	0	1	3	2
1794	6517613247178	53.1543	2	0	0	1	1	1	1	0	0	0	1	0	1	0	1	0	1
1795		65.6991	4	0	1	0	0	0	1	1	1	0	0	0	1	0	0	0	1
1796	6517613246115	40.2164	1	0	1	1	1	1	1	0	0	0	0	1	1	0	0	2	1
1797	6517613246113	73.3068	4	0	1	1	1	1	1	0	0	0	1	1	0	0	0	2	2
1798	6517613246096	41.3967	1	0	0	1	1	1	1	0	0	0	1	1	1	0	0	2	2
1799	6517613023758	43.3542	1	0	0	1	1	1	1	0	0	0	1	1	1	0	0	0	2
1800	6517613247170	51.1605	2	1	0	1	1	1	1	0	0	0	1	1	1	0	2	2	2
1801	6517613246162	54.158	2	1	0	1	1	1	1	0	0	1	0	0	1	0	0	2	1
1802	6517613246087	39.345	1	0	0	1	1	1	0	0	0	1	0	0	1	0	0	2	1
1803	6517613246182	39.2996	1	0	0	0	1	1	1	0	0	0	1	1	1	0	0	2	1
1804	6517613246099	37.3469	1	0	0	0	1	1	1	0	1	1	1	0	1	0	1	0	2
1805	6517613246123	62.0215	3	0	1	1	1	1	1	0	0	0	1	0	1	0	1	2	1
1806	6517613246111	49.1379	2	0	0	1	1	1	1	0	0	0	0	1	1	0	0	2	1
1807	6517613246121	42.4611	1	0	0	1	1	1	1	0	0	0	1	0	1	0	1	3	1
1808	2697408905811	43.5799	1	1	0	0	0	0	0	0	0	0	1	0	1	0	3	2	1
1809	6517613246144	40.4969	1	0	0	1	1	1	1	0	0	0	1	0	1	0	0	1	1
1810	6517613023177	33.1282	0	0	0	1	1	1	1	0	0	0	1	1	1	0	2	3	2
1811	6517613246177	33.3729	0	0	0	1	1	1	1	0	0	0	1	1	1	0	0	2	2
1812	6517613012679	60.4114	3	0	1	1	1	1	1	0	0	0	1	0	0	0	0	2	1
1813	6517613246179	31.49	0	0	0	1	1	1	1	0	0	0	1	1	1	0	0	2	2
1814	6517613246122	62.303	3	1	1	1	1	1	0	0	0	1	1	0	1	0	3	3	1
1815	6517613246181	71.5227	4	0	1	1	1	1	1	0	0	0	1	0	1	0	0	0	1
1816	6517613246210	52.1929	2	0	0	1	1	1	1	0	0	0	1	0	1	0	0	2	1
1817	6517613246108	50.2901	2	0	0	1	1	1	1	0	0	0	1	0	1	0	1	2	1
1818	6517613246176	38.9778	1	0	1	1	1	1	1	0	0	0	1	0	1	0	0	2	1
1819	6517613246141	33.5614	0	0	0	1	1	1	1	0	0	0	1	0	1	0	0	2	1
1820	6517613246090	59.6529	3	0	0	1	1	1	1	0	0	0	1	0	0	0	0	2	1
1821	6517613008019	54.2606	2	0	0	0	1	1	1	1	0	0	0	1	1	0	1	3	1
1822	6517613246100	56.2163	3	1	1	1	1	1	1	0	0	0	1	0	1	0	0	1	1
1823	6517613247179	57.1223	3	0	0	1	1	1	1	0	0	0	1	0	1	0	0	0	1
1824	6517613014541	57.2886	3	1	1	1	1	1	1	0	0	0	1	0	1	0	0	2	1
1825	6517613014540	63.3757	3	0	1	1	1	1	0	0	0	0	1	1	1	0	0	2	1
1826	6517613246126	72.9986	4	1	0	0	1	1	1	1	0	0	1	1	1	0	0	2	2
1827	6517613246101	68.7658	4	1	1	1	1	1	1	0	0	0	1	0	1	0	1	2	1
1828		69.3936	4	0	0	1	1	1	0	0	0	1	1	1	1	0	0	2	2
1829	6517613238185	41.3648	1	0	0	1	1	1	1	0	0	0	1	1	1	0	0	2	2
1830		30.1674	0	0	0	1	1	1	1	0	0	0	0	0	1	0	2	2	1
1831	6517613246056	62.3293	3	0	1	1	1	1	1	0	0	0	1	1	1	0	0	3	2
1832	6517613246146	52.3708	2	0	0	1	1	1	1	0	0	0	1	0	0	0	0	2	1
1833	6517613246027	61.5975	4	0	0	0	1	1	1	0	0	0	1	0	1	0	1	1	1
1834	6517613012670	41.5131	1	0	0	1	1	1	1	1	0	0	0	1	0	0	0	2	2
1835	6517613246074	59.9873	3	1	0	1	1	1	1	0	0	0	1	1	1	0	0	2	2
1836	6517613246030	40.4778	1	0	0	1	1	1	1	0	0	0	1	0	1	0	1	1	1
1837	6517613246127	55.0248	2	0	1	1	1	1	1	0	0	0	1	1	1	0	0	1	2
1838	6517613246065	65.0817	3	0	0	1	1	1	1	0	0	0	1	1	1	0	0	2	2
1839	6517613246057	49.3372	2	0	0	0	1	1	1	0	0	0	0	1	1	0	0	2	1
1840	6517613246062	32.0034	0	0	0	1	1	1	1	0	0	0	0	0	1	0	1	1	1
1841	6517613246051	38.0684	1	0	1	1	1	1	1	0	0	0	1	1	1	0	0	2	2
1842	6517613246114	32.2764	0	0	0	1	1	1	1	0	0	0	1	1	1	0	0	2	2
1843	6517613246010	61.6021	3	0	0	1	1	1	1	0	0	0	1	0	0	0	1	2	1
1844	6517613246078	39.3297	1	0	0	1	1	1	1	0	0	0	1	1	1	0	0	0	2
1845	6517613246161	63.2164	3	1	1	0	1	1	1	0	0	0	1	1	1	0	0	2	1
1846	6517613246015	48.6013	2	0	1	1	1	1	1	0	0	0	0	1	0	0	0	2	1
1847	6517613246088	38.0494	1	1	0	1	1	1	1	0	0	0	1	1	1	0	3	2	2
1848	6517613246006	39.7982	1	0	1	1	1	1	1	0	0	0	1	0	1	0	3	2	1
1849	6517613246070	33.2526	0	0	0	1	1	1	1	0	1	1	1	0	1	0	0	2	2
1850	6517613008415	39.8283	1	0	0	1	1	1	1	0	0	0	1	1	1	0	0	0	2
1851	6517613246032	49.8586	2	0	0	0	0	1	1	0	0	0	1	1	1	0	0	2	1
1852	6517613247805	67.0578	4	1	1	1	1	1	1	0	0	0	1	0	1	0	0	1	1
1853	6517613242609	44.4222	2	1	0	0	0	0	0	0	0	0	0	0	1	0	0	1	1
1854	6517613247773	54.944	2	1	0	1	1	1	1	0	0	0	1	1	1	0	3	2	2
1855	6517613247764	47.8498	2	0	0	1	1	1	1	0	0	0	1	1	1	0	0	1	2
1856	6517613247779	52.6018	2	1	1	1	1	1	1	0	0	0	1	1	1	0	1	1	2
1857	6517613242529	42.7781	1	0	0	1	1	1	1	0	0	0	1	1	1	0	0	1	2
1858	6517613242518	44.7805	2	1	1	0	0	1	1	0	0	0	1	1	1	0	1	1	1
1859	6517613242524	48.958	2	0	0	1	0	1	1	0	0	0	1	1	1	0	1	2	1
1860	6517613242672	70.3339	4	0	1	1	1	1	1	0	0	0	1	0	1	0	0	2	1
1861	6517613242738	73.2996	4	1	0	1	1	1	1	0	0	0	1	1	0	0	1	2	2
1862	6517613242746	58.459	3	0	1	1	1	1	1	0	0	0	1	0	1	0	0	0	1
1863	6517613242616	66.5319	3	1	1	1	1	1	1	0	0	0	1	0	1	0	0	1	1
1864	6517613242570	55.5434	3	0	1	1	1	1	1	0	0	0	1	0	1	0	0	1	1
1865	6517613242569	68.1043	4	0	1	1	1	1	1	0	0	0	1	0	1	0	0	0	1
1866	6517613242422	68.2502	3	0	0	1	1	1	1	0	0	0	1	1	0	0	0	2	2
1867	6517613242430	46.3562	2	0	0	1	1	1	1	0	0	0	1	0	0	0	0	2	1
1868	6517613242622	53.2409	2	0	0	1	1	1	0	0	0	0	1	0	0	0	0	2	1
1869	6517613242428	53.4601	2	1	0	1	1	1	1	0	0	0	1	1	0	0	0	2	2
1870	6517613242663	71.0397	4	1	1	1	1	1	1	0	0	0	1	0	1	0	0	2	1
1871	6517613242664	63.7479	4	0	1	1	1	1	1	0	0	0	1	0	1	2	2	3	1
1872	6517613242602	69.7322	4	1	1	1	1	1	1	0	1	1	1	1	1	0	3	2	2
1873	6517613242381	36.4502	1	0	1	1	1	1	1	0	0	0	1	1	1	0	0	1	2
1874	6517613242565	70.9408	4	0	1	1	1	1	0	0	1	1	1	1	1	0	0	2	2
1875	6517613242513	47.3265	2	0	0	1	1	1	1	0	0	0	1	0	1	0	3	2	1
1876	6517613242539	43.6018	2	0	1	1	1	1	1	0	0	0	1	0	1	0	0	1	1
1877	6517613242612	69.4492	4	1	0	0	0	1	1	0	0	0	1	1	1	0	2	2	1
1878	6517613242537	61.0029	3	0	1	1	1	1	1	0	0	0	1	1	1	0	0	0	2
1879	6517613242541	62.9628	3	0	0	1	1	1	1	0	0	0	1	0	1	0	0	2	1
1880	6517613242651	52.3422	2	0	1	1	1	1	1	0	0	0	1	1	1	0	2	1	2
1881	6517613242566	70.8584	4	0	1	1	1	1	1	0	0	0	1	0	1	0	2	1	1
1882	6517613242544	43.101	1	0	1	1	1	1	1	0	0	0	1	1	1	0	2	2	2
1883	6517613242693	58.3525	3	1	1	0	1	1	1	0	0	0	1	1	1	0	2	2	1
1884	6517613242561	68.284	4	1	1	1	0	1	0	0	0	1	1	1	1	0	0	2	1
1885	6517613242608	67.0193	4	1	0	0	1	1	1	0	0	0	1	1	1	0	0	2	1
1886	6517613242530	63.8878	4	1	0	1	1	1	1	0	0	0	1	0	1	0	0	2	1
1887	6517613242692	66.3033	4	0	1	1	1	1	1	0	0	0	1	0	1	0	1	1	1
1888	6517613242333	49.2254	2	0	1	1	1	1	1	0	0	0	1	0	1	0	0	2	1
1889	6517613242715	62.0515	3	1	0	0	1	0	0	0	0	0	0	0	1	0	1	1	1
1890	6517613242725	50.3536	2	0	1	1	1	0	0	0	0	0	0	0	1	0	0	0	1
1891	6517613242724	55.6244	2	1	1	1	1	0	0	0	0	0	0	0	1	0	1	0	1
1892	6517613247831	51.8542	2	1	0	1	1	1	1	0	0	0	1	1	1	0	0	2	2
1893	6517613242729	53.8179	3	0	0	0	1	0	0	0	0	0	0	0	1	0	1	1	1
1894	6517613242740	48.5774	2	1	0	1	1	1	1	0	0	0	1	1	1	0	3	1	2
1895	6517613242710	64.7526	4	1	1	1	1	1	1	0	0	0	1	0	1	2	3	2	1
1896	6517613247767	52.6471	2	1	1	1	1	1	1	0	0	0	1	1	1	0	0	1	2
1897	6517613247762	67.7806	4	0	1	1	1	1	1	0	0	0	1	1	1	0	0	1	2
1898	6517613242722	65.5077	4	0	1	1	1	1	1	0	0	0	1	0	1	0	0	2	1
1899	6517613247753	32.7852	0	0	0	1	1	0	0	0	0	0	0	0	1	0	0	2	1
1900	6517613247776	47.0348	2	1	1	1	1	1	1	0	0	0	1	1	1	0	3	2	2
1901	6517613242739	60.387	3	1	0	1	1	1	1	0	0	0	1	1	1	0	2	2	2
1902	6517613242734	61.2658	3	0	1	1	1	1	1	0	0	0	1	0	1	0	0	1	1
1903	6517613242573	50.0946	2	0	0	1	1	1	1	0	0	0	1	1	1	0	1	2	2
1904	6517613242701	53.6151	2	0	1	0	1	0	0	0	0	0	0	0	1	0	0	1	1
1905	6517613242704	72.3164	4	0	1	1	1	1	1	0	0	0	1	0	1	0	0	1	1
1906	6517613242007	70.4683	4	0	1	1	1	1	1	0	0	0	1	0	1	0	0	2	1
1907	6517613242741	51.6494	2	0	0	1	1	1	1	0	0	0	1	1	1	0	3	2	2
1908	6517613242554	70.6337	4	0	1	0	0	0	0	0	0	0	0	0	1	0	0	2	1
1909	6517613242504	59.6551	3	1	1	1	1	1	1	0	0	0	1	0	1	0	0	2	1
1910	6517613242689	76.9943	4	1	1	1	1	1	1	0	0	0	1	0	1	0	0	0	1
1921	6517613017701	37.0529	1	0	0	1	1	1	1	0	0	1	1	1	1	0	1	1	2
1923	6517613245176	64.8651	4	1	1	1	1	1	1	0	0	0	1	1	1	0	1	2	2
1930	6517613017841	39.387	1	0	1	0	0	0	0	0	0	1	1	1	1	0	1	1	1
1931	6517613013100	71.2254	4	0	1	1	1	1	1	0	0	1	1	1	1	2	1	1	2
1939	6517613245132	75.0012	4	0	1	1	1	1	1	0	0	0	1	0	1	0	0	2	1
1941	6517613245429	40.4149	1	1	1	1	1	1	1	0	0	0	1	1	1	0	3	1	2
1942		55.3578	3	1	0	0	0	0	0	0	0	0	0	0	1	0	1	2	1
1943	6517613237345	50.6967	2	0	0	1	1	1	1	0	0	0	1	1	1	0	0	2	2
1944	6517613237552	40.1842	1	0	0	1	1	1	1	0	0	0	1	1	1	0	0	1	2
1945	6517613237553	41.7431	1	0	0	1	1	1	1	0	0	0	1	1	1	0	0	2	2
1946	6517694191278	30.4199	0	0	0	1	1	1	1	0	1	1	1	1	1	0	3	3	2
1947	6517613237540	44.1331	2	0	0	1	1	1	1	0	0	0	1	1	1	0	0	0	2
1948	6517613237317	58.5931	3	0	1	1	1	1	1	0	0	0	1	1	1	0	0	0	2
1949	6517613011431	42.1696	1	1	0	1	1	1	1	0	0	0	1	1	1	0	0	1	2
1950	4114771428926	30.9492	0	0	0	1	1	1	1	0	0	0	1	1	1	0	0	1	2
1951	6517613237559	41.9489	1	0	0	1	1	1	1	0	0	0	1	1	1	0	0	1	2
1952	6517613237556	37.928	1	0	0	1	1	1	1	0	0	0	1	1	1	0	2	3	2
1953	6517613011427	49.0925	2	0	0	1	1	1	1	0	0	0	1	1	1	0	0	2	2
1954	6517613237323	51.0401	2	0	0	1	1	1	1	0	0	0	1	1	1	0	0	2	2
1955	6517613237518	50.5316	2	0	0	1	1	1	1	0	0	0	1	1	1	0	0	2	2
1956	6517613237279	33.2901	0	1	0	1	1	1	1	0	0	0	1	1	1	0	0	2	2
1957	6517613237508	55	4	0	0	1	1	1	1	0	0	0	1	1	1	0	0	2	2
1958	6517613237344	52.4384	2	1	0	1	1	1	1	0	0	0	1	1	1	0	0	2	2
1959	6517613237580	32.9322	0	0	0	1	1	1	1	0	0	0	1	1	1	0	0	1	2
1960	6517613237379	45.2662	2	0	0	1	1	1	1	0	0	0	1	1	1	0	0	2	2
1961	6517613000001	31.7462	0	0	0	1	1	1	1	0	0	0	1	1	1	0	0	2	2
1962	6517613237284	41.1962	1	0	1	1	1	1	1	0	0	0	1	1	1	0	0	1	2
1963	6517613237633	30.782	0	0	1	1	1	1	1	0	0	0	1	1	1	0	0	2	2
1964	6517613237654	47.6977	2	0	0	1	1	1	1	0	0	0	1	1	1	0	0	2	2
1965	6517613237659	60.7887	3	0	0	1	1	1	1	0	0	0	1	1	1	0	0	2	2
1966	6517613237363	63.0724	3	0	0	1	1	1	1	0	0	0	1	1	1	0	0	2	2
1967	6517613237386	39.4151	1	0	0	1	1	1	1	0	0	0	1	1	1	0	0	2	2
1968	6517613237567	68.8398	4	0	1	1	1	1	1	1	1	1	1	1	1	0	0	3	2
1969	6517613237582	41.727	1	0	0	1	1	1	1	0	0	0	1	1	1	0	0	2	2
1970	6517613237334	33.4259	0	0	1	1	1	1	1	0	0	0	1	1	1	0	0	2	2
1971	6517613237583	42.177	1	0	0	1	1	1	1	0	0	0	1	1	1	0	0	0	2
1972	6517613237647	51.6347	2	0	0	1	1	1	1	0	0	0	1	1	1	0	0	2	2
1973	6517613237581	57.0979	2	0	0	1	1	1	1	0	0	0	1	1	1	0	0	2	2
1974	6517613237646	38.6493	1	0	0	1	1	1	1	0	0	0	1	1	1	0	0	2	2
1975	6517613237635	39.7745	1	1	0	1	1	1	1	0	0	0	1	1	1	0	0	2	2
1976	6517613237657	51.3167	2	1	0	1	1	1	1	0	0	0	1	1	1	0	0	2	2
1977		60.5993	3	1	0	1	1	1	1	0	0	0	1	1	1	0	1	2	2
1978		45.9398	2	1	1	1	1	1	1	0	0	0	0	1	1	1	0	2	1
1979	6517613237306	57.8275	3	0	1	1	1	1	1	0	0	0	0	1	1	0	0	1	1
1980	6517613237608	52.7865	2	0	1	1	1	1	1	0	0	0	0	1	1	0	0	1	1
1981	6517613237360	49.9538	2	0	1	1	1	1	1	0	0	0	0	1	1	0	0	1	1
1982	6517613237668	40.454	1	0	0	1	1	1	1	0	0	0	1	1	1	0	0	1	2
1983	6517613237636	40.7141	1	0	1	1	1	1	1	0	0	0	0	1	1	0	0	2	1
1984	6517613237632	32.5578	0	0	0	1	1	1	1	0	0	0	0	1	1	0	0	2	1
1985	6517613237324	31.7771	0	0	0	1	1	1	1	0	0	0	0	1	1	0	0	2	1
1986	6517613237693	48.5546	2	0	0	1	1	1	1	0	0	0	0	1	1	0	0	1	1
1987	6517613237542	38.9072	1	0	1	1	1	1	1	0	0	0	0	1	1	0	0	1	1
1988	6517613237597	51.5525	2	1	1	1	1	1	1	0	0	0	0	1	1	0	0	2	1
1989	6517613237314	43.8128	2	0	1	1	1	1	1	0	0	0	0	1	1	0	0	2	1
1990	6517613237705	36.5445	1	0	1	1	1	1	1	0	0	0	1	1	1	0	0	1	2
1991	6517613237504	52.8631	2	0	0	1	1	1	1	0	0	0	0	1	1	0	0	1	1
1992	6517613237602	41.679	1	0	1	1	1	1	1	0	0	0	0	1	1	0	0	1	1
1993	6517613237607	58.1942	4	1	1	1	1	1	1	0	0	0	1	1	1	0	0	1	2
1994		35.8752	1	0	1	1	1	1	1	0	0	0	0	1	1	0	1	2	1
1995	6517613237622	31.2068	0	0	0	1	1	1	1	0	0	0	1	1	1	0	2	2	2
1996	6517613237578	58.7931	3	0	1	1	1	1	1	0	0	0	0	1	1	0	0	2	1
1997		31.7069	0	0	0	1	1	1	1	0	0	0	1	1	1	0	1	2	2
1998	6517613000005	31.5822	0	0	0	1	1	1	1	0	0	0	0	1	1	0	0	2	1
1999	6517613237391	47.0493	2	0	1	1	1	1	1	0	0	0	0	1	1	0	0	2	1
2000	6517613237502	64.5384	3	1	1	1	1	1	1	0	0	0	1	1	1	0	1	2	2
2001	6517613237367	71.8572	4	0	1	1	1	1	1	0	0	0	0	1	1	0	0	2	1
2002	6517613237351	50.4185	2	1	0	0	0	0	0	0	0	0	1	0	1	0	2	1	1
2003	6517613237622	59.1593	3	1	0	0	0	0	0	0	0	0	0	0	1	0	0	1	1
2004	6517613237702	41.6298	1	0	0	1	1	0	0	0	0	0	1	0	1	0	2	1	1
2005	6517613012580	48.5227	2	0	0	0	1	0	0	0	0	0	0	0	1	0	0	1	1
2006	6517613237700	41.6686	1	1	0	0	0	0	0	0	0	0	1	0	1	0	1	1	1
2007	6517613237639	55.862	2	0	0	0	0	0	0	0	0	0	0	0	1	0	0	1	1
2008	6517613237357	39.0388	1	0	0	0	1	0	0	0	0	0	1	0	1	0	1	1	1
2009	6517613237564	38.3568	1	0	0	0	0	0	1	0	0	0	1	0	1	0	1	0	1
2010	6517613018206	41.3613	1	0	0	0	1	0	0	0	0	0	0	0	1	0	2	1	1
2011	6517613237354	47.3312	2	0	0	0	0	0	0	0	0	0	1	0	1	0	2	1	1
2012	6517613237341	48.5404	2	1	0	0	0	0	0	0	0	0	0	0	1	0	1	1	1
2013	6517613237638	42.4339	1	0	0	0	1	1	0	0	0	0	0	0	1	0	1	2	1
2014	6517613237335	51.7984	2	1	0	1	1	1	0	0	0	0	1	0	1	0	1	2	1
2015	6517613237380	38.6886	1	0	0	1	1	1	1	0	0	0	1	1	1	0	3	2	2
2016	6517613237510	55.7163	3	1	0	1	0	0	0	0	0	0	1	0	1	0	2	1	1
2017	6517613237262	61.4115	3	1	0	1	1	1	1	0	0	0	1	0	1	0	0	1	1
2018	6517613237263	48.901	2	0	1	1	1	1	1	0	1	1	0	0	1	0	1	1	2
2019	6517613237256	37.9594	1	0	1	1	1	0	0	0	0	0	1	0	1	0	1	0	1
2020	6517613237261	48.9715	2	0	1	1	1	1	1	0	0	0	1	1	1	0	1	2	2
2021	6517613015580	59.8409	3	1	1	1	1	1	1	0	0	0	1	1	1	0	2	2	2
2022	6517613247158	30.9636	0	0	0	1	1	1	1	0	0	0	1	1	1	0	0	1	2
2023	6517613237584	72.6465	4	1	0	1	1	1	1	0	0	0	1	1	1	0	0	2	2
2024	6517613012549	39.7173	1	0	1	1	1	1	1	0	0	0	1	1	1	0	2	2	2
2025	6517613011426	57.0964	3	1	0	1	1	1	1	0	0	0	1	1	1	0	1	2	2
2026	6517613237588	41.7632	1	0	1	1	1	1	1	0	0	0	1	1	1	0	0	1	2
2027	6517613237535	49.9144	2	1	1	1	1	1	1	0	0	0	1	1	1	0	2	2	2
2028	6517613237557	41.5029	1	1	1	1	1	1	1	0	0	0	1	1	1	0	3	3	2
2029	6517613237515	41.2532	1	0	1	1	1	1	1	0	0	0	1	1	1	2	2	2	2
2030		62.2136	4	1	0	1	1	1	1	0	0	0	1	1	1	0	0	2	2
2031		73.8266	4	1	1	1	1	1	1	0	0	0	0	0	1	0	0	2	1
2032	6517613237347	32.4053	0	0	0	1	1	1	1	0	0	0	1	1	1	0	1	2	2
2033	6517613237568	31.067	0	0	0	0	0	0	0	0	0	0	0	0	1	0	0	0	1
2034	6517613237376	57.3432	3	0	1	1	1	1	1	0	0	0	1	1	1	0	0	2	2
2035		34.2576	0	1	1	1	1	1	1	0	0	0	1	1	1	0	3	2	2
[truncated: 1,105 more rows]

## Sheet: variables 
SLN
NationalID
Age
q3_1		age
q3_2		Gender
q2_8		eye disease
q2_2a		red eye
q2_2b		blurred eye
q2_2c		cataract
q2_2d		Trachoma
q2_2e		glaucoma
q2_2f		DR
q2_2g		AMD
q2_2h		Petryguen
q2_2i		prevent vision loss
q2_4		should they seek treatment for eye disease
q2_9		frequency of eye check
q3_16		Level of education
q3_17		SES
knoweyecat1
